# Supplementary material for: Blood or Serum Exposure Induce Global Transcriptional Changes, Altered Antigenic Profile, and Increased Cytotoxicity by Classical Bordetellae
Source: Front Microbiol. 2018 Sep 7;9:1969. doi: 10.3389/fmicb.2018.01969 (PMC6137168; doi:10.3389/fmicb.2018.01969)
Supplement: Supplementary file 8 [file Table_2.XLSX]

## Sheet: Table S2.
Supplemental Table 1. Microarray of B. bronchiseptica RB50 in blood serum for 0 versus 60 minutes.
RB50 0 vs. 60 min.					RB50 0 min= Negative (green, Cy3)
					RB50 60 min= Postive (red, Cy5)
ORF	Name	Product	Function	General Category	Fold-Change	STDEV
16S_RNA					1	0.121853
23S_RNA					1.4165	0.330204
BB0001	gidA	glucose inhibited division protein A			-3.0454	0.0329282
BB0002	gidB	glucose inhibited division protein B		cell cycle	-3.30823	0.05275
BB0003	parA, soj	ParA family protein			-1.4538	0.0555965
BB0004		Putative acetyltransferase, GnaT family	N-acetyltransferase activity		-3.42818	0.056486
BB0005	parB	probable chromosome partitioning protein ParB	DNA binding	plasmid partitioning (sensu Bacteria)	-4.39876	0.0706921
BB0006	ansB	L-asparaginase II precursor	asparaginase activity	asparagine metabolism	-2.14058	0.19117
BB0008	secE, prlG	preprotein translocase SecE subunit	protein translocase activity	protein targeting	-3.67432	0.0932473
BB0009	nusG	transcription antitermination protein NusG	transcriptional elongation regulator activity	regulation of transcription, DNA-dependent	-3.32374	0.0735212
BB0010	rplK, relC	50S ribosomal protein L11	structural constituent of ribosome	translation	-2.81566	0.115635
BB0011	rplA	50S ribosomal protein L1	RNA binding	translation	-2.56273	0.15579
BB0012	rplJ	50S ribosomal protein L10	structural constituent of ribosome	translation	-2.43871	0.218338
BB0013	rplL	50S ribosomal protein L7	structural constituent of ribosome	translation	-1.84364	0.421445
BB0014	rpoB, groN, nitB, rif, ron, stl, stv, tabD	DNA-directed RNA polymerase beta chain	transcription, DNA-dependent	Global Regulatory Functions	-2.31963	0.0320791
BB0015	rpoC, tabB	DNA-directed RNA polymerase beta' chain	transcription, DNA-dependent	Global Regulatory Functions	-1.59614	0.415066
BB0016		putative lipoprotein		Periplasmic/ Exported/ Lipoprotein	1.20588	0.290686
BB0017		putative membrane protein	protein kinase activity	protein amino acid phosphorylation	-1.44449	0.210282
BB0018		probable two-component sensor protein	two-component sensor molecule activity	Global Regulatory Functions	-2.16769	0.05918
BB0019		putative peptidoglycan binding protein		cell wall catabolism	-3.61018	0.0942267
BB0020		probable two-component response regulator	two-component response regulator activity	Global Regulatory Functions	-2.29072	0.149051
BB0021		Two-component response regulator	two-component response regulator activity	Global Regulatory Functions	-1.7442	0.122649
BB0022		putative metal transporter	cation transporter activity	transport	-2.70665	0.10948
BB0023		conserved hypothetical protein		Conserved in organism other than E. coli	-2.82607	0.132536
BB0024	rpsL	30S ribosomal protein S12	structural constituent of ribosome	translation	-2.53007	0.133059
BB0025	rpsG	30S ribosomal protein S7	structural constituent of ribosome	translation	-2.59149	0.174728
BB0026	fusA, fus, far1	elongation factor G	translation elongation factor activity	translation	-3.49331	0.0321662
BB0027	tuf, tufA, tufB	elongation factor Tu			-3.27333	0.0407909
BB0028	rpsJ, nusE	30S ribosomal protein S10	tRNA binding	translation	-3.32151	0.0298223
BB0029	rplC	50S ribosomal protein L3	structural constituent of ribosome	translation	-3.96803	0.0326006
BB0030	rplD	50S ribosomal protein L4	structural constituent of ribosome	translation	-5.6699	0.0438425
BB0031	rplW	50S ribosomal protein L23	RNA binding	translation	-4.18373	0.0415728
BB0032	rplB	50S ribosomal protein L2	structural constituent of ribosome	translation	-4.68966	0.0561014
BB0033	rpsS	30S ribosomal protein S19	structural constituent of ribosome	translation	-5.00151	0.0945588
BB0034	rplV	50S ribosomal protein L22	structural constituent of ribosome	translation	-4.5604	0.0403753
BB0035	rpsC	30S ribosomal protein S3	nucleic acid binding	translation	-4.0407	0.0721519
BB0036	rplP	50S ribosomal protein L16	structural constituent of ribosome	translation	-3.66347	0.0919275
BB0037	rpmC	50S ribosomal protein L29	structural constituent of ribosome	translation	-4.53748	0.0982846
BB0038	rpsQ	30S ribosomal protein S17	structural constituent of ribosome	translation	-4.43412	0.0696345
BB0039		putative hydrolase	hydrolase activity		-2.04238	0.0841604
BB0040		putative aldehyde dehydrogenase	oxidoreductase activity	metabolism	1.3051	0.329379
BB0041	rplN	50S ribosomal protein L14	structural constituent of ribosome	translation	-3.0094	0.133372
BB0042	rplX	50S ribosomal protein L24	structural constituent of ribosome	translation	-3.44244	0.0933224
BB0043	rplE	50S ribosomal protein L5	structural constituent of ribosome	translation	-3.85853	0.0819791
BB0044	rpsN	30S ribosomal protein S14	structural constituent of ribosome	translation	-3.97438	0.0655612
BB0045	rpsH	30S ribosomal protein S8	structural constituent of ribosome	translation	-5.77545	0.0315706
BB0046	rplF	50S ribosomal protein L6	structural constituent of ribosome	translation	-4.24818	0.0718547
BB0047	rplR	50S ribosomal protein L18	structural constituent of ribosome	translation	-3.27333	0.145207
BB0048	rpsE	30S ribosomal protein S5	structural constituent of ribosome	translation	-2.55744	0.126543
BB0049	rpmD	50S ribosomal protein L30	structural constituent of ribosome	translation	-3.87359	0.105207
BB0050	rplO	50S ribosomal protein L15	structural constituent of ribosome	translation	-3.98395	0.055345
BB0051	secY, prlA	preprotein translocase SecY subunit	protein translocase activity	protein secretion	-4.36204	0.0788332
BB0052	infA	translation initiation factor IF-1	RNA binding	translation	-3.76488	0.0993232
BB0053	rpmJ	50S ribosomal protein l36	structural constituent of ribosome	translation	-4.90999	0.0345601
BB0054	rpsM	30S ribosomal protein S13	RNA binding	translation	-4.00161	0.0761702
BB0055	rpsK	30S ribosomal protein S11	structural constituent of ribosome	translation	-4.95904	0.0511025
BB0056	rpsD, ramA	30S ribosomal protein S4	structural constituent of ribosome	translation	-4.11097	0.0632353
BB0057	rpoA	DNA-directed RNA polymerase alpha chain	transcription, DNA-dependent	Global Regulatory Functions	-3.43292	0.121232
BB0058		50S ribosomal protein L17	structural constituent of ribosome	translation	-2.71257	0.183686
BB0059		histidine triad protein			-1.01732	0.291545
BB0060	cutA, cycY, cutA1	putative periplasmic divalent cation toleranceprotein		Periplasmic/ Exported/ Lipoprotein	-1.10483	0.206681
BB0061		thiol:disulfide interchange protein	electron transporter activity	electron transport	-1.3643	0.154156
BB0062		putative membrane protein		Cell envelope	-3.95853	0.00424264
BB0063	hemB	putative delta-aminolevulinic acid dehydratase	porphobilinogen synthase activity	heme biosynthesis	-3.42581	0.0428906
BB0064		putative GTP-binding protein			-3.23177	0.104019
BB0065		putative cytochrome C precursor	electron transporter activity	electron transport	-2.02612	0.041394
BB0066		putative membrane protein		Cell envelope	-2.26047	0.104058
BB0067		putative cytochrome c asssembly protein		cytochrome c oxidase biogenesis	-2.9152	0.0920098
BB0068	lysA	diaminopimelate decarboxylase	diaminopimelate decarboxylase activity	lysine biosynthesis via diaminopimelate	-1.13269	0.18025
BB0069	cyaY	conserved hypothetical protein		Conserved in organism other than E. coli	-1.66242	0.197744
BB0070		penicillin-binding protein 1A	penicillin binding	peptidoglycan biosynthesis	-1.27576	0.176351
BB0071	aroK	shikimate kinase I	amino acid biosynthesis	metabolism	-3.15676	0.0366465
BB0072	aroB	3-dehydroquinate synthase	aromatic amino acid family biosynthesis, shikimate pathway	metabolism	-3.47376	0.0826019
BB0073		putative phosphohydrolase	magnesium ion binding	GTP metabolism	-3.14975	0.0142642
BB0074		putative glutathione S-transferase	transferase activity		-3.57379	0.0715709
BB0075	uvrA	excinuclease ABC subunit A	ATP-binding cassette (ABC) transporter activity	nucleotide-excision repair	-2.92258	0.136217
BB0076		putative transport protein	transporter activity	transport	-2.11594	0.101755
BB0077	ssb	single-strand binding protein	single-stranded DNA binding	DNA replication	1.58098	0.241495
BB0078	bfrC	ferric siderophore receptor	receptor activity	transport	1.07222	0.614713
BB0079		conserved hypothetical protein		Conserved in organism other than E. coli	-4.46202	0.0630061
BB0080		putative aldolase	aldolase activity	metabolism	-3.47985	0.0889444
BB0081		putative exported protein		Periplasmic/ Exported/ Lipoprotein	-3.02222	0.112092
BB0082		GntR family regulatory proteins	transcription factor activity	Global Regulatory Functions	-2.13781	0.0971308
BB0083		transcriptional regulator	transcription factor activity	Global Regulatory Functions	-1.85328	0.0610489
BB0084		putative chlorohydrolase	hydrolase activity		NA	NA
BB0085		putative exported protein		Periplasmic/ Exported/ Lipoprotein	-2.06403	0.116337
BB0086		putative glycosyl transferases	transferase activity	biosynthesis	-2.09451	0.0947523
BB0087		hypothetical protein		Unknown proteins, no known homologs	-2.54825	0.0940716
BB0088		LysR family regulatory protein	transcription factor activity	Global Regulatory Functions	NA	NA
BB0089		periplasmic solute-binding protein		transport	-1.33938	0.098551
BB0090		ABC transport system permease protein	transporter activity	transport	-2.29072	0.137223
BB0091		ABC transporter ATP-binding protein	ATP-binding cassette (ABC) transporter activity	transport	-2.17243	0.0365002
BB0092		conserved hypothetical protein		Conserved in organism other than E. coli	-1.55684	0.126381
BB0093		putative exported protein		Periplasmic/ Exported/ Lipoprotein	NA	NA
BB0094		TetR-family transcriptional regulator	transcription factor activity	Global Regulatory Functions	1.00463	0.383439
BB0095	glcB, glc	malate synthase G	glyoxylate cycle	metabolism	6.0001	0.767968
BB0096	glcC	GntR-family transcriptional regulator	transcription factor activity	regulation of transcription, DNA-dependent	-2.56008	0.0379667
BB0097		putative dehydrogenase		metabolism	-1.49372	0.0766697
BB0098		Putative exported protein		Periplasmic/ Exported/ Lipoprotein	-2.65313	0.0860341
BB0099		UbiA prenyltransferase family protein	prenyltransferase activity	biosynthesis	-1.79426	0.120248
BB0100		putative aminotransferase	alanine-glyoxylate transaminase activity	biosynthesis	-2.64606	0.193414
BB0101		conserved hypothetical protein		Conserved in organism other than E. coli	-1.75437	0.0462057
BB0102		putative dihydrodipicolinate synthase			-1.93642	0.166895
BB0103		putative desaturase	catalytic activity	metabolism	-2.21756	0.146847
BB0105		putative fatty acid desaturase	oxidoreductase activity		-2.30991	0.133997
BB0106		conserved hypothetical protein		Conserved in organism other than E. coli	-2.56776	0.0901626
BB0107		conserved hypothetical protein		Conserved in organism other than E. coli	-1.62637	0.124243
BB0108		probable amino acid permease	amino acid-polyamine transporter activity	transport	1.07816	0.189674
BB0109		Putative methyltransferase	S-adenosylmethionine-dependent methyltransferase activity		1.65139	0.518092
BB0110		putative adhesin		cell adhesion	-1.51619	0.260564
BB0111		putative dehydrogenase	oxidoreductase activity, acting on CH-OH group of donors	metabolism	1.31406	0.196404
BB0112		putative membrane protein		Cell envelope	-1.05326	0.263573
BB0113		conserved hypothetical protein		Conserved in organism other than E. coli	-1.18008	0.11922
BB0114		putative membrane protein		Cell envelope	-2.76085	0.0508199
BB0115	aspS, tls	aspartyl-tRNA synthetase	magnesium ion binding	translation	-2.35932	0.0875435
BB0116		putative endonuclease	endonuclease activity		-1.18317	0.227646
BB0117		putative phospholipase	catalytic activity	metabolism	-1.28236	0.222572
BB0118		putative membrane protein		Cell envelope	-4.85596	0.0447018
BB0119		putative membrane protein	transporter activity	transport	-13.3441	0.0209952
BB0120		putative membrane protein		Cell envelope	-2.99578	0.121013
BB0121		NAD dependent epimerase	catalytic activity	nucleotide-sugar metabolism	-2.15311	0.098128
BB0122		DegT	transaminase activity		-2.09187	0.129848
BB0123		putative asparagine synthetase	asparagine synthase (glutamine-hydrolyzing) activity	metabolism	-2.13368	0.0275772
BB0124		putative UDP-glucose 4-epimerase			-2.49761	0.0731211
BB0125		putative phosphoesterase	hydrolase activity		-2.19306	0.148725
BB0126		conserved hypothetical protein		Conserved in organism other than E. coli	-2.36606	0.0890408
BB0127		putative C-methyltransferase	S-adenosylmethionine-dependent methyltransferase activity		-1.9856	0.112206
BB0128	wbmS	hypothetical protein		Unknown proteins, no known homologs	-1.63424	0.18863
BB0129	wbmR	putative formyl transferase	hydroxymethyl-, formyl- and related transferase activity	biosynthesis	-1.90905	0.0389647
BB0130	wbmO	hypothetical protein		Unknown proteins, no known homologs	-2.23201	0.14936
BB0131	wbmN	ABC transporter ATP-binding protein	ATP-binding cassette (ABC) transporter activity	transport	-2.22851	0.119438
BB0132	wbmM	ABC transporter ATP-binding protein	ATP-binding cassette (ABC) transporter activity	transport	-1.48779	0.16053
BB0133	wbmL	ABC transporter integral membrane protein	ATP-binding cassette (ABC) transporter activity	transport	-2.14474	0.100175
BB0134	wbmK	hypothetical protein		Unknown proteins, no known homologs	-2.61607	0.0744547
BB0135	wbmJ	hypothetical protein		Unknown proteins, no known homologs	-1.66006	0.11889
BB0136	wbmI	putative asparagine synthetase	asparagine synthase (glutamine-hydrolyzing) activity	asparagine biosynthesis	-1.29338	0.131901
BB0137	wbmH	nucleotide sugar epimerase	catalytic activity	nucleotide-sugar metabolism	-1.82065	0.0872798
BB0138	wbmG	nucleotide sugar epimerase	catalytic activity	nucleotide-sugar metabolism	-1.64643	0.0736831
BB0139	wbmF	nucleotide sugar epimerase	catalytic activity	nucleotide-sugar metabolism	-2.19113	0.0551993
BB0140	wbmE	putative exported protein		Periplasmic/ Exported/ Lipoprotein	-2.08923	0.134804
BB0141	wbmD	putative membrane protein		Cell envelope	-3.1025	0.0712484
BB0142	wbmC	putative glutamine amidotransferase	asparagine synthase (glutamine-hydrolyzing) activity	metabolism	-3.29178	0.048829
BB0143	wbmB	hypothetical protein		Unknown proteins, no known homologs	-2.15078	0.172778
BB0144	wbmA	putative glycosyl transferase	transferase activity	biosynthesis	1.14686	0.330934
BB0145	bplL, wlbL	lipopolysaccharide biosynthesis protein		Cell envelope	-1.34508	0.295725
BB0146	bplJ, bplK, wlbjK	putative membrane protein		Cell envelope	-2.1127	0.0863059
BB0147	bplI, wlbI	lipopolysaccharide biosynthesis protein		Cell envelope	-1.75171	0.158083
BB0148	bplH, wlbH	putative glycosyl transferase	transferase activity	biosynthesis	-1.09484	0.191282
BB0149	bplG, wlbG	probable sugar transferase	transferase activity		-1.46604	0.165545
BB0150	bplF, wlbF	lipopolysaccharide biosynthesis protein		Cell envelope	-1.98164	0.0895924
BB0151	bplE, wlbE	probable glycosyl transferase	transferase activity	biosynthesis	-2.64324	0.0629325
BB0152	bplD, wlbD	UDP-N-acetylglucosamine 2-epimerase	UDP-N-acetylglucosamine 2-epimerase activity	UDP-N-acetylglucosamine metabolism	-2.7509	0.0813701
BB0153	bplC, wlbC	lipopolysaccharide biosynthesis protein		Cell envelope	-2.26667	0.0817019
BB0154	bplB, wlbB	probable acetyltransferase	transferase activity		-2.18968	0.0616917
BB0155	bplA, wlbA	probable oxidoreductase	oxidoreductase activity	electron transport	-1.78145	0.125347
BB0156	rfaC, waaC	probable heptosyltransferase	transferase activity	metabolism	-1.04505	0.358535
BB0157	kdtA, waaA	3-deoxy-D-manno-octulosonic-acid transferase	sugar binding	carbohydrate metabolism	-1.61773	0.0885515
BB0158		putative exported protein		Periplasmic/ Exported/ Lipoprotein	-2.46377	0.0458072
BB0159		putative exported protein		Periplasmic/ Exported/ Lipoprotein	-1.13541	0.368982
BB0160	baf	Bvg accessory factor		regulation of transcription, DNA-dependent	-1.04582	0.337011
BB0161	birA	putative biotin protein ligase	biotin-[acetyl-CoA-carboxylase] ligase activity	protein modification	1.4169	0.147118
BB0163		putative integral membrane protein			-2.43274	0.079971
BB0164		probable ATP-binding component of ABCtransporter	ATP-binding cassette (ABC) transporter activity	transport	-1.86504	0.150099
BB0165		putative exported protein		Periplasmic/ Exported/ Lipoprotein	-2.40294	0.0963032
BB0166		putative exported protein		Periplasmic/ Exported/ Lipoprotein	-1.98639	0.147477
BB0167		conserved hypothetical protein	catalytic activity	Conserved in organism other than E. coli	-2.39344	0.0671287
BB0168		putative penicillin-binding protein precursor	serine-type D-Ala-D-Ala carboxypeptidase activity	proteolysis and peptidolysis	1.06698	0.20539
BB0169		probable class IV aminotransferase	transaminase activity	metabolism	-1.47409	0.140704
BB0170		conserved hypothetical protein		Conserved in organism other than E. coli	-1.03169	0.147937
BB0171	lipB	lipoate-protein ligase B	acyltransferase activity	lipoate biosynthesis	-1.5577	0.134167
BB0172	lipA, lip	lipoic acid synthetase	sulfurtransferase activity	lipoate biosynthesis	-1.86494	0.0697442
BB0173	rfbC, rmlC	dTDP-4-dehydrorhamnose 3,5-epimerase	lipopolysaccharide biosynthesis	Cell envelope	-1.46431	0.22829
BB0174	rfbD, rmlD	dTDP-4-dehydrorhamnose reductase	dTDP-4-dehydrorhamnose reductase activity	extracellular polysaccharide biosynthesis	-1.88298	0.0204185
BB0175	rfbB, rmlB	dTDP-glucose 4,6-dehydratase	dTDP-glucose 4,6-dehydratase activity	nucleotide-sugar metabolism	-2.85287	0.0192146
BB0176		conserved hypothetical protein		Conserved in organism other than E. coli	-2.54108	0.0514875
BB0177		putative exported protein		Periplasmic/ Exported/ Lipoprotein	-1.96341	0.101168
BB0178	hslU, htpI	ATP-dependent Hsl protease ATP-binding subunit	chaperone activity	Folding and Ushering	-1.25926	0.068678
BB0179	hslV, htpO	ATP-dependent protease heat shock protein	endopeptidase activity	Folding and Ushering	-1.0004	0.26921
BB0180	dksA	putative dnaK suppressor protein			1.00836	0.21318
BB0181		conserved hypothetical protein		Conserved in organism other than E. coli	-1.18106	0.105478
BB0182		putative regulatory protein	transcription factor activity	Global Regulatory Functions	-1.56101	0.120226
BB0183		putative transport protein ATP-binding	ATP-binding cassette (ABC) transporter activity	transport	-1.50015	0.186556
BB0184		putative ABC transporter permease protein	ATP-binding cassette (ABC) transporter activity	transport	1.04764	0.120915
BB0185		putative periplasmic solute binding protein	binding	transport	-1.28169	NA
BB0186		conserved hypothetical protein		Conserved in organism other than E. coli	-2.82206	0.0641665
BB0187		putative membrane protein		Cell envelope	-3.27117	0.118577
BB0189		putative outer membrane protein	receptor activity	transport	NA	NA
BB0190		putative integrase	DNA binding	DNA recombination	-2.10741	0.0745075
BB0191		conserved hypothetical protein		Conserved in organism other than E. coli	-2.17548	0.043901
BB0192	dapF	diaminopimelate epimerase	diaminopimelate epimerase activity	lysine biosynthesis via diaminopimelate	-1.7132	0.160164
BB0193		putative acyltransferase	lipopolysaccharide core region biosynthesis	Cell envelope	-1.06787	0.137126
BB0194		putative acyltransferase	lipopolysaccharide core region biosynthesis	Cell envelope	-1.1855	0.19668
BB0195	metK	S-adenosylmethionine synthetase	magnesium ion binding	one-carbon compound metabolism	2.00524	0.360472
BB0196		conserved hypothetical protein		Conserved in organism other than E. coli	1.10279	0.249682
BB0197		putative glycosyl transferase	transferase activity	biosynthesis	-2.96005	0.0778563
BB0198	acyH	adenosylhomocysteinase	adenosylhomocysteinase activity	one-carbon compound metabolism	-4.48825	0.0458461
BB0199		putative membrane protein		Cell envelope	-2.93815	0.0934953
BB0200		putative methylenetetrahydrofolate reductase	methylenetetrahydrofolate reductase (NADPH) activity	methionine biosynthesis	-2.72448	0.0689976
BB0201		putative transcriptional regulator	transcription factor activity	Global Regulatory Functions	-3.06231	0.0503693
BB0202		putative aminohydrolase	hydrolase activity		-1.03223	0.177578
BB0203		putative integral membrane transport protein	transporter activity	transport	1.06547	0.128339
BB0205		5-formyltetrahydrofolate cyclo-ligase familyprotein	ligase activity	metabolism	-1.45337	0.102444
BB0206		putative transglycosylase			1.4028	0.292613
BB0207	cca	tRNA nucleotidyltransferase	RNA binding	translation	-1.09762	0.444393
BB0208		conserved hypothetical protein	S-adenosylmethionine-dependent methyltransferase activity	Conserved in organism other than E. coli	-1.56544	0.341944
BB0209		putative ATP-dependent RNA helicase	nucleic acid binding		-5.88849	0.142822
BB0210	ung	uracil-DNA glycosylase	uracil DNA N-glycosylase activity	carbohydrate metabolism	-1.18106	0.0711056
BB0211		haloacid dehalogenase-like hydrolase	hydrolase activity	metabolism	-1.15167	0.20413
BB0212		phosphorylase family protein	catalytic activity	nucleoside metabolism	-1.65027	0.0887303
BB0213		conserved hypothetical protein		Conserved in organism other than E. coli	-1.48091	0.140216
BB0214		AraC family transcriptional regulator	transcription factor activity	Global Regulatory Functions	-1.13582	0.262874
BB0215	fur	ferric uptake regulation protein	transcription factor activity	Global Regulatory Functions	-1.59933	0.23159
BB0216		conserved hypothetical protein		Conserved in organism other than E. coli	-1.1973	0.312172
BB0217		putative Na+		sodium ion transport	1.24496	0.188685
BB0218		hypothetical protein		Unknown proteins, no known homologs	2.07423	1.21955
BB0219		putative glycosyl transferase	transferase activity	biosynthesis	2.2919	0.892292
BB0220		conserved hypothetical protein		Conserved in organism other than E. coli	1.08672	0.33183
BB0221		acetyltransferase (GNAT) family protein	N-acetyltransferase activity		-1.15576	0.332534
BB0222		conserved hypothetical protein		Conserved in organism other than E. coli	-1.10385	0.396392
BB0223		metallo-beta-lactamase superfamily protein			-2.82174	0.0605706
BB0224		ArsR family regulatory protein	transcription factor activity	Global Regulatory Functions	-2.34261	0.0450496
BB0225		putative membrane protein		Cell envelope	-1.71172	0.138925
BB0226		putative membrane protein		Cell envelope	-3.14675	0.0605819
BB0227		putative phenylacetate-CoA ligase	ligase activity	metabolism	1.27917	0.958961
BB0228		ABC transporter ATP-binding protein	ATP-binding cassette (ABC) transporter activity	transport	7.09303	4.99035
BB0229		putative exported protein		Periplasmic/ Exported/ Lipoprotein	8.27961	5.76932
BB0230		putative branched-chain amino acid transportsystem permease	transporter activity	transport	1.42486	0.774554
BB0231		putative branched-chain amino acid transportsystem permease	transporter activity	transport	3.07544	1.56811
BB0232		putative high-affinity branched-chain amino acidtransport ATP-binding protein	ATP-binding cassette (ABC) transporter activity	transport	1.81668	0.37485
BB0233		putative AMP-binding enzyme	catalytic activity	metabolism	4.46354	1.74475
BB0234		cyclic nucleotide-binding protein			-1.44418	0.138061
BB0235		probable transporter	lysine permease activity	transport	-3.05101	0.101848
BB0236		probable LysR-family transcriptional regulator	transcription factor activity	Global Regulatory Functions	-2.25893	0.0992467
BB0237		putative exported protein		Periplasmic/ Exported/ Lipoprotein	-1.63774	0.142716
BB0238		putative exported protein		Periplasmic/ Exported/ Lipoprotein	2.02649	0.814867
BB0239		conserved hypothetical protein	alanine racemase activity	Conserved in organism other than E. coli	-2.34427	0.0484372
BB0240		probable aminotransferase	transaminase activity	biosynthesis	-1.46853	0.153513
BB0241		amino acid-binding periplasmic protein	transporter activity	transport	-1.06125	0.134111
BB0242		putative membrane protein		Cell envelope	-1.02732	0.0635537
BB0243	hmgcL	hydroxymethylglutaryl-CoA lyase	hydroxymethylglutaryl-CoA lyase activity		-1.85813	0.112041
BB0244	smf	conserved hypothetical protein		DNA mediated transformation	-2.06446	0.155794
BB0245	lrp, alsB, livR, ihb, oppI	leucine-responsive regulatory protein	transcription factor activity	Global Regulatory Functions	-1.11126	0.213462
BB0246		conserved hypothetical protein		Conserved in organism other than E. coli	-2.70902	0.117625
BB0247	def, fms	polypeptide deformylase	formylmethionine deformylase activity	protein biosynthesis	-1.69189	0.151717
BB0248	fmt	methionyl-tRNA formyltransferase	methionyl-tRNA formyltransferase activity	translation	-2.19113	0.0980111
BB0249		conserved hypothetical protein	pyridoxamine-phosphate oxidase activity	pyridoxine biosynthesis	-2.0428	0.115011
BB0250		probable haloacid dehalogenase-like hydrolase	hydrolase activity	metabolism	-2.34239	0.136612
BB0251		hypothetical protein		Unknown proteins, no known homologs	-2.65668	0.0888266
BB0252		putative lysine decarboxylase			-1.86792	0.369028
BB0253		bacterioferritin	ferric iron binding	iron ion transport	-4.02269	0.0352061
BB0254		conserved hypothetical protein		Conserved in organism other than E. coli	-1.92254	0.0882602
BB0255		putative 4-oxalocrotonate tautomerase	isomerase activity	aromatic compound metabolism	-2.08712	0.113581
BB0256		conserved hypothetical protein		Conserved in organism other than E. coli	-2.81406	0.0979515
BB0257		putative exported protein		Periplasmic/ Exported/ Lipoprotein	-3.18818	0.0735459
BB0258		probable transcriptional regulator	transcription factor activity	Global Regulatory Functions	-1.55954	0.0737482
BB0259		putative dioxygenase	oxidoreductase activity, acting on single donors with incorporation of molecular oxygen, incorporation of two atoms of oxygen		-1.66465	0.0349762
BB0260		conserved hypothetical protein		Conserved in organism other than E. coli	-1.77222	0.177212
BB0261		putative amino acid efflux protein	lysine permease activity	transport	-1.31028	0.277382
BB0262		conserved hypothetical protein	S-adenosylmethionine-dependent methyltransferase activity	Conserved in organism other than E. coli	-1.45019	0.181844
BB0263		putative exported protein		Periplasmic/ Exported/ Lipoprotein	-1.95664	0.119477
BB0264		putative two-component sensor kinase	two-component sensor molecule activity	signal transduction	-1.34562	0.158828
BB0265		putative two-component response regulator	two-component response regulator activity	Global Regulatory Functions	1.52448	0.27112
BB0266	trkA	Trk system potassium uptake protein	cation transporter activity	potassium ion transport	-1.09339	0.328403
BB0267	trkH	Trk system potassium uptake protein	cation transporter activity	transport	-1.73173	0.193282
BB0268		probable MarR-family transcriptional regulator	transcription factor activity	Global Regulatory Functions	1.39746	0.376146
BB0269		conserved hypothetical protein		Conserved in organism other than E. coli	-1.22613	0.155706
BB0270		conserved hypothetical protein		Conserved in organism other than E. coli	-1.93831	0.206506
BB0271		conserved hypothetical protein	aminocarboxymuconate-semialdehyde decarboxylase activity	metabolism	-2.03568	0.112551
BB0272	maiA	maleate cis-trans isomerase		metabolism	-1.95241	0.143308
BB0274		conserved hypothetical protein		Conserved in organism other than E. coli	-2.5942	0.100069
BB0275		putative isochorismatase			-1.56199	0.107662
BB0276		probable ring hydroxylating beta subunit	catalytic activity	electron transport	-1.46625	0.104894
BB0277		probable Ring hydroxylating alpha subunit	iron ion binding	electron transport	-1.13147	0.136846
BB0278		putative ferredoxin reductase	disulfide oxidoreductase activity	metabolism	-1.64616	0.107533
BB0279		ferredoxin	oxidoreductase activity	metabolism	-1.79109	0.0920118
BB0280		putative exported protein		transport	-1.11126	0.611328
BB0281		oxidoreductase, large chain	oxidoreductase activity	electron transport	-1.4706	0.135573
BB0282		oxidoreductase, medium chain	oxidoreductase activity	electron transport	-1.54835	0.0848237
BB0283		putative iron-sulfur binding protein	electron transporter activity	electron transport	-2.22551	0.116673
BB0284		putative exported protein		Periplasmic/ Exported/ Lipoprotein	-1.43822	0.0516188
BB0285		probable ABC transporter, ATP-binding component	ATP-binding cassette (ABC) transporter activity	transport	NA	NA
BB0286		ABC transporter, permease component	transporter activity	transport	-1.91734	0.0291319
BB0287		putative membrane protein		Cell envelope	3.8476	3.13081
BB0288		putative membrane protein		Cell envelope	-2.56061	0.0680492
BB0289		conserved hypothetical protein	glutamate-cysteine ligase activity	glutathione biosynthesis	-1.3658	0.0939697
BB0290		conserved hypothetical protein	S-adenosylmethionine-dependent methyltransferase activity	Conserved in organism other than E. coli	-2.1083	0.0543007
BB0291		conserved hypothetical protein		Conserved in organism other than E. coli	-2.8847	0.0671215
BB0292		rRNA methylase	RNA binding	RNA processing	-1.30994	0.141678
BB0293		putative exported protein		Periplasmic/ Exported/ Lipoprotein	-1.95241	0.0681315
BB0294	gpsA	glycerol-3-phosphate dehydrogenase [NAD(P)+]	glycerol-3-phosphate dehydrogenase (NAD+) activity	metabolism	-1.07562	0.170192
BB0295	secB	protein-export protein	chaperone activity	transport	1.82061	0.167438
BB0296	grxC	glutaredoxin 3	electron transporter activity	electron transport	-1.33721	0.138717
BB0297		conserved hypothetical protein		Conserved in organism other than E. coli	1.0142	0.182164
BB0298	gpmA, gpm	phosphoglycerate mutase 1	glycolysis	metabolism	-1.86371	0.0787132
BB0299		putative peptidase	metalloendopeptidase activity	proteolysis and peptidolysis	-1.5118	0.0941717
BB0300	ctpA	putative carboxy-terminal processing proteaseprecursor	protein binding	Folding and Ushering	-1.21369	0.167598
BB0301	thiF	adenylyltransferase	nucleotidyltransferase activity		-1.15335	0.161672
BB0302		putative GntR-family transcriptional regulator	transcription factor activity	Global Regulatory Functions	-4.53748	0.077125
BB0303		putative oxidoreductase		electron transport	-1.74696	0.190624
BB0304	thiC	thiamine biosynthesis protein		thiamin biosynthesis	-1.31811	0.25136
BB0305		putative lipoprotein		Periplasmic/ Exported/ Lipoprotein	1.19974	0.28812
BB0306		putative restriction endonuclease	endonuclease activity		-1.21861	0.315669
BB0307		putative DNA methylase	methyltransferase activity		-1.79627	0.154563
BB0308		putative transcriptional regulator	DNA binding	Global Regulatory Functions	2.71676	0.401368
BB0309		putative transcriptional regulator	DNA binding	Global Regulatory Functions	2.57383	0.527894
BB0310		putative transcriptional regulator			-1.95164	0.0997064
BB0311	proB	glutamate 5-kinase	RNA binding	proline biosynthesis	1.02992	0.143542
BB0312		probable GTP-binding protein	GTP binding		-1.04406	0.122663
BB0313	rpmA	50S ribosomal protein L27	structural constituent of ribosome	translation	-3.27657	0.0332806
BB0314	rplU	50S ribosomal protein L21	RNA binding	translation	-2.55481	0.0453593
BB0315		conserved hypothetical protein		Conserved in organism other than E. coli	-2.69636	0.055547
BB0316	ispB, cel	octaprenyl-diphosphate synthase	transferase activity	isoprenoid biosynthesis	1.08854	0.178253
BB0317		LysR-family transcriptional regulator	transcription factor activity	Global Regulatory Functions	-1.99197	0.126538
BB0318	hyuA	putative hydantoin utilization protein A	hydrolase activity		1.09146	0.384641
BB0319	hyuB	hydantoin utilization protein B	catalytic activity		-1.8457	0.0629325
BB0320		putative amino acid deaminase	oxidoreductase activity	electron transport	-1.1763	0.103869
BB0321		putative exported protein		Periplasmic/ Exported/ Lipoprotein	-1.27021	0.0862129
BB0322	gabD	succinate-semialdehyde dehydrogenase [NADP+]	succinate-semialdehyde dehydrogenase [NAD(P)+] activity	metabolism	-1.61462	0.185017
BB0323	cyaC, HlyC	cyclolysin-activating lysine-acyltransferase	acyltransferase activity	transport	4.83471	4.0233
BB0324	cyaA, cya	bifunctional hemolysin-adenylate cyclaseprecursor	adenylate cyclase activity	Periplasmic/ Exported/ Lipoprotein	15.8872	3.59491
BB0325	cyaB	cyclolysin secretion ATP-binding protein	ATP-binding cassette (ABC) transporter activity	transport	1.13558	0.577448
BB0326	cyaD	cyclolysin secretion protein	protein transporter activity	transport	-1.00853	0.507476
BB0327	cyaE	cyclolysin secretion protein	transporter activity	transport	-1.09339	0.295682
BB0328	cyaX	probable LysR-family transcriptional regulator	transcription factor activity	Global Regulatory Functions	-1.43468	0.0812519
BB0329		probable extracellular solute-binding protein	transporter activity	transport	1.36805	0.813163
BB0330	gltJ	glutamate	transporter activity	transport	-1.00354	0.210137
BB0331	gltK	glutamate	transporter activity	transport	-2.52005	0.159098
BB0332	gltL	glutamate	ATP-binding cassette (ABC) transporter activity	transport	-1.00618	0.468258
BB0333		probable aminotransferase	transaminase activity	metabolism	-2.26512	0.132062
BB0334		putative membrane protein		Cell envelope	-1.63612	0.125887
BB0335		putative exported protein		Periplasmic/ Exported/ Lipoprotein	-1.69449	0.169089
BB0336		putative acetoacetyl-CoA reductase	acetoacetyl-CoA reductase activity	metabolism	-1.48534	0.101709
BB0337		putative acetolactate synthase large subunit	acetolactate synthase activity		-1.88459	0.0835895
BB0338		probable GntR-family transcriptional regulator	transcription factor activity	Global Regulatory Functions	-1.22281	0.315988
BB0339		hypothetical protein		Unknown proteins, no known homologs	-1.66549	0.0763145
BB0340		hypothetical protein		Unknown proteins, no known homologs	-1.78433	0.113952
BB0341		probable GntR-family transcriptional regulator	transcription factor activity	Global Regulatory Functions	-1.44934	0.122144
BB0342		probable Zinc-binding dehydrogenase	alcohol dehydrogenase activity, zinc-dependent	metabolism	-1.10238	0.107952
BB0343		putative acetyl-CoA synthetase	catalytic activity	metabolism	-1.85883	0.137173
BB0344		conserved hypothetical protein		Conserved in organism other than E. coli	-1.33531	0.0778753
BB0345		putative membrane protein	transporter activity	transport	-1.24505	0.142076
BB0346		probable ABC transporter, ATP-binding component	ATP-binding cassette (ABC) transporter activity	transport	-2.40039	0.0833851
BB0347		putative exported protein		Periplasmic/ Exported/ Lipoprotein	-1.00283	0.266555
BB0348		putative dioxygenase	oxidoreductase activity, acting on single donors with incorporation of molecular oxygen, incorporation of two atoms of oxygen		-1.41626	0.148766
BB0349	ilvB	putative acetolactate synthase large subunit	acetolactate synthase activity		-1.19976	0.23646
BB0350		putative mechanosensitive channel protein			-1.88137	0.0747041
BB0351		LysR family regulatory protein	transcription factor activity	Global Regulatory Functions	-1.90264	0.0420222
BB0352		CAIB		metabolism	-11.6526	0.038189
BB0353		conserved hypothetical protein	citrate (pro-3S)-lyase activity	Conserved in organism other than E. coli	-4.01781	0.0613691
BB0354		GntR family regulatory protein	transcription factor activity	Global Regulatory Functions	-1.50813	0.0888671
BB0355		conserved hypothetical protein	lyase activity	Conserved in organism other than E. coli	-2.36268	0.113843
BB0356		putative dehydratase	lyase activity		-2.13184	0.0624385
BB0357		putative exported protein		Periplasmic/ Exported/ Lipoprotein	-1.93453	0.113451
BB0358		putative exported protein		Periplasmic/ Exported/ Lipoprotein	-2.08396	0.0781588
BB0359		hypothetical protein	hydrolase activity		-1.23652	0.112056
BB0360		transcriptional regulator	DNA binding	Global Regulatory Functions	-1.814	0.0953109
BB0361	scoB	putative succinyl-CoA:3-ketoacid-coenzyme Atransferase subunit B protein	3-oxoacid CoA-transferase activity	metabolism	-1.78017	0.128232
BB0362	scoA	putative succinyl-CoA:3-ketoacid-coenzyme Atransferase subunit A	CoA-transferase activity	metabolism	-2.31963	0.0950193
BB0363		LysR family regulatory protein	transcription factor activity	Global Regulatory Functions	-1.55222	0.125658
BB0364		enoyl-CoA hydratase	isomerase activity	metabolism	-2.3815	0.0895165
BB0365		conserved hypothetical protein	phosphogluconate dehydrogenase (decarboxylating) activity	pentose-phosphate shunt	-1.87307	0.0465543
BB0366		putative exported protein		Periplasmic/ Exported/ Lipoprotein	-1.19041	0.0528923
BB0367		branched-chain amino acid transport systempermease	transporter activity	transport	NA	NA
BB0368		branched-chain amino acid transport systempermease	transporter activity	transport	-1.87391	0.0355739
BB0369		ABC transport system ATP-binding protein	ATP-binding cassette (ABC) transporter activity	transport	-1.7558	0.0871797
BB0370		ABC transport system ATP-binding protein	ATP-binding cassette (ABC) transporter activity	transport	-3.48058	0.0633151
BB0371		putative short chain dehydrogenase	oxidoreductase activity	metabolism	NA	NA
BB0372		conserved hypothetical protein		Conserved in organism other than E. coli	-2.34151	0.00585947
BB0373		putative short chain dehydrogenase	oxidoreductase activity	metabolism	-2.6216	0.0588742
BB0374		NADH:flavin oxidoreductase	oxidoreductase activity	metabolism	-2.03568	0.121759
BB0375		putative exported protein		Periplasmic/ Exported/ Lipoprotein	-1.91957	0.0502858
BB0376		putative membrane protein		Cell envelope	-2.24088	0.11882
BB0377		putative membrane protein		Cell envelope	-2.56008	0.0900259
BB0378		sensor kinase protein	two-component sensor molecule activity	signal transduction	-2.0636	0.0572937
BB0379		transcriptional regulatory protein	two-component response regulator activity	Global Regulatory Functions	-1.52363	0.166442
BB0380		conserved hypothetical protein		Conserved in organism other than E. coli	-1.70614	0.311532
BB0381		hypothetical protein		Unknown proteins, no known homologs	-1.2069	0.333098
BB0382		hypothetical protein		Unknown proteins, no known homologs	-1.21954	0.185072
BB0383	hemA	glutamyl-tRNA reductase	glutamyl-tRNA reductase activity	translation	-2.13643	0.0983072
BB0384	prfA, sueB, uar	peptide chain release factor 1	translation release factor activity, codon specific	translation	-1.58924	0.160648
BB0385	hemK	heme biosynthesis protein	protein methyltransferase activity	protein amino acid methylation	-1.71433	0.102141
BB0386		conserved hypothetical protein		Conserved in organism other than E. coli	-2.54956	0.100727
BB0387		probable flavoprotein			-1.74084	0.217995
BB0388		putative exported protein		Periplasmic/ Exported/ Lipoprotein	-1.4776	0.126194
BB0389		4,5-dihydroxyphthalate decarboxylase	4,5-dihydroxyphthalate decarboxylase activity		-1.76091	0.0571932
BB0390		molybdopterin dehydrogenase	oxidoreductase activity	electron transport	-1.68872	0.051751
BB0391		probable 2Fe-2S ferredoxin	electron transporter activity	metabolism	-1.67958	0.141266
BB0392		probable dehydrogenase	oxidoreductase activity	electron transport	-1.42989	0.114916
BB0393		conserved hypothetical protein		Conserved in organism other than E. coli	-3.29878	0.0555545
BB0394		conserved hypothetical protein		Conserved in organism other than E. coli	-3.27225	0.0749818
BB0395		putative exported protein		Periplasmic/ Exported/ Lipoprotein	-4.46303	0.0909666
BB0396		conserved hypothetical protein		Conserved in organism other than E. coli	-7.32153	0.0633285
BB0397	cysI	putative sulfite reductase	sulfite reductase (ferredoxin) activity	electron transport	-10.3255	0.0291133
BB0398		conserved hypothetical protein		Conserved in organism other than E. coli	-2.86895	0.0463492
BB0399		putative branched-chain amino acid transportATP-binding ABC transporter	ATP-binding cassette (ABC) transporter activity	transport	1.33894	0.417049
BB0400		putative branched-chain amino acid transportATP-binding ABC transporter	ATP-binding cassette (ABC) transporter activity	transport	1.71656	0.716076
BB0401		putative branched-chain amino acid transportpermease	transporter activity	transport	1.02196	0.274462
BB0402		putative branched-chain amino acid transportpermease	transporter activity	transport	-1.36411	0.207587
BB0403		putative LysR-family transcriptional regulator	transcription factor activity	Global Regulatory Functions	-1.11983	0.07945
BB0404		putative branched-chain amino acid bindingprotein			1.00423	0.243806
BB0405		putative amidase	amidase activity		-1.98006	0.0648773
BB0406		putative carbonic anhydrase	carbonate dehydratase activity	carbon utilization	-3.15575	0.0495567
BB0407		putative exported protein		Periplasmic/ Exported/ Lipoprotein	-1.64862	0.12349
BB0408	psiF	phosphate starvation-inducible proteinprecursor			1.58844	0.781386
BB0409		conserved hypothetical protein		Conserved in organism other than E. coli	-2.51342	0.0155027
BB0410	catD2	3-oxoadipate enol-lactone hydrolase	3-oxoadipate enol-lactonase activity		-1.84535	0.121536
BB0411		conserved hypothetical protein		Conserved in organism other than E. coli	1.17909	0.616799
BB0412	catC2, mmlJ	methylmuconolactone isomerase	muconolactone delta-isomerase activity	aromatic compound metabolism	-2.17672	0.0964187
BB0413	catJ, pcaJ	3-oxoadipate CoA-transferase subunit B	3-oxoadipate CoA-transferase activity	metabolism	3.61805	1.61034
BB0414	catI, pcaI	3-oxoadipate CoA-transferase subunit A	3-oxoadipate CoA-transferase activity	metabolism	-1.56544	0.177419
BB0415		probable transcriptional regulator	DNA binding	Global Regulatory Functions	-1.61405	0.102433
BB0416		probable short-chain dehydrogenase	oxidoreductase activity	metabolism	-2.54956	0.0282843
BB0417		short-chain fatty acids transporter	short-chain fatty acid transporter activity	transport	-1.88244	0.127279
BB0418		3-hydroxybutyryl-CoA dehydrogenase	3-hydroxybutyryl-CoA dehydrogenase activity	fatty acid metabolism	-2.25483	0.137744
BB0419	sphB1	autotransporter subtilisin-like protease	pathogenesis	transport	4.01118	0.924409
BB0420	ppc	phosphoenolpyruvate carboxylase	tricarboxylic acid cycle	metabolism	1.01591	0.164835
BB0421		Conserved hypothetical protein		Conserved in organism other than E. coli	-2.13505	0.10431
BB0422		putative acetyltransferase	N-acetyltransferase activity		-1.10927	0.191062
BB0423		putative hydrolase	hydrolase activity		-1.86546	0.221383
BB0424		putative regulatory protein			-2.21805	0.0660644
BB0425		putative 2-hydroxyacid dehydrogenase	oxidoreductase activity, acting on the CH-OH group of donors, NAD or NADP as acceptor	L-serine biosynthesis	-2.48355	0.0321908
BB0426		probable extracellular solute-binding protein,family 5	transporter activity	transport	-1.3225	0.107231
BB0427		putative acetyl esterase	catalytic activity		-2.93034	0.0645084
BB0428		probable transcriptional regulator	transcription factor activity	Global Regulatory Functions	-1.35851	0.312293
BB0429	leuA	2-isopropylmalate synthase	2-isopropylmalate synthase activity	metabolism	-1.87945	0.0942937
BB0430		probable transcriptional regulator	transcription factor activity	Global Regulatory Functions	-1.81135	0.128015
BB0431	ilvD	dihydroxy-acid dehydratase	dihydroxy-acid dehydratase activity	isoleucine biosynthesis	-1.79012	0.0734157
BB0432		conserved hypothetical protein		Conserved in organism other than E. coli	-1.91882	0.119408
BB0433		putative 5'(3')-deoxyribonucleotidase	hydrolase activity		-1.19882	0.389941
BB0434		putative 2'-5' RNA ligase	ligase activity		-3.14376	0.0776471
BB0435		putative exported protein	transporter activity	transport	-2.47458	0.150401
BB0436		putative multidrug-efflux system protein	transporter activity	transport	-2.56378	0.061541
BB0437		HlyD family secretion protein	protein transporter activity	protein secretion	-2.34151	0.129956
BB0438		LysR family regulatory protein	transcription factor activity	Global Regulatory Functions	-1.26746	0.14589
BB0439		putative membrane protein		Cell envelope	-2.40784	0.0724272
BB0440		conserved hypothetical protein		Conserved in organism other than E. coli	-1.71326	0.168051
BB0441		putative potassium channel protein	potassium channel activity	potassium ion transport	-1.92478	0.152182
BB0442		conserved hypothetical protein		Conserved in organism other than E. coli	-1.58039	0.0743416
BB0443		probable glutathione S-transferase	transferase activity		-1.46669	0.246239
BB0444		putative exported protein		Periplasmic/ Exported/ Lipoprotein	NA	NA
BB0445		conserved hypothetical protein		Conserved in organism other than E. coli	1.97925	0.827921
BB0446		putative metal-activated pyridoxal enzyme	alanine racemase activity		-1.51851	0.285173
BB0447		probable haloacid dehalogenase	hydrolase activity, acting on acid halide bonds, in C-halide compounds	metabolism	-2.29708	0.0660565
BB0448		probable transcriptional regulator	transcription factor activity	Global Regulatory Functions	-1.54757	0.168516
BB0449		putative integrase			-1.91254	0.156182
BB0450		autotransporter		transport	-1.44533	0.137257
BB0450A		hypothetical protein		Unknown proteins, no known homologs	-1.35406	0.271529
BB0451	ecnA1	entericidin A anti-toxin precursor			-1.43112	0.173008
BB0452		autotransporter		transport	3.7501	0.690389
BB0453		conserved hypothetical protein		Conserved in organism other than E. coli	1.17154	0.791545
BB0454		putative exported protein		Periplasmic/ Exported/ Lipoprotein	-1.68872	0.176705
BB0455		putative substrate-CoA ligase	ligase activity	metabolism	-1.49473	0.220108
BB0456		probable transcriptional regulator	DNA binding	regulation of transcription, DNA-dependent	-1.30942	0.183761
BB0457		probable enoyl-CoA hydratase	isomerase activity	metabolism	10.0932	3.47344
BB0458		probable carboxymuconolactone decarboxylase	catalytic activity	aromatic compound metabolism	6.64625	2.16291
BB0459		putative exported protein		Periplasmic/ Exported/ Lipoprotein	2.75816	0.974227
BB0460		zinc-binding dehydrogenase	alcohol dehydrogenase activity, zinc-dependent		-1.06776	0.219987
BB0461		conserved hypothetical protein		metabolism	-2.13093	0.0445608
BB0462		LysR-family transcriptional regulator	transcription factor activity	Global Regulatory Functions	1.02407	0.120915
BB0463		conserved hypothetical protein	oxidoreductase activity	metabolism	-2.34372	0.178097
BB0464		putative dehydratase		metabolism	-1.99197	0.0824035
BB0465		putative exported protein		Periplasmic/ Exported/ Lipoprotein	-2.27539	0.209569
BB0466		probable LysR-family transcriptional regulator	transcription factor activity	Global Regulatory Functions	-1.90593	0.141833
BB0467		conserved hypothetical protein		Conserved in organism other than E. coli	-1.5923	0.267496
BB0468		putative molybdopterin oxidoreductase	electron transporter activity	electron transport	NA	NA
BB0469		short-chain fatty acids transporter	short-chain fatty acid transporter activity	transport	-2.07916	0.117806
BB0470		putative GntR-family transcriptional regulator	transcription factor activity	Global Regulatory Functions	-1.65715	0.0990066
BB0471		putative exported protein		Periplasmic/ Exported/ Lipoprotein	NA	NA
BB0472	cspA	cold shock protein	DNA binding	Global Regulatory Functions	-1.35517	0.076023
BB0473		probable LysR-family transcriptional regulator	transcription factor activity	Global Regulatory Functions	2.65512	2.36427
BB0474		putative exported protein		Periplasmic/ Exported/ Lipoprotein	-2.58407	0.0860252
BB0475		putative sulfatase	sulfuric ester hydrolase activity	metabolism	NA	NA
BB0476		conserved hypothetical protein		Conserved in organism other than E. coli	NA	NA
BB0477		conserved hypothetical protein		Conserved in organism other than E. coli	-1.43162	0.10665
BB0478		conserved hypothetical protein	N-acetylglucosamine-6-phosphate deacetylase activity	N-acetylglucosamine metabolism	1.14404	NA
BB0479		hypothetical protein	ATP binding	transport	NA	NA
BB0480		conserved hypothetical protein		Conserved in organism other than E. coli	NA	NA
BB0481		putative TetR-family transcriptional regulator	transcription factor activity	Global Regulatory Functions	-1.88137	0.0590618
BB0482		hypothetical protein		Unknown proteins, no known homologs	-1.05098	0.244322
BB0483		conserved hypothetical protein		Conserved in organism other than E. coli	-2.18006	NA
BB0484		hypothetical protein		Unknown proteins, no known homologs	NA	NA
BB0484A		hypothetical protein		Unknown proteins, no known homologs	NA	NA
BB0485		plasmid-related protein			-2.43095	0.060086
BB0486		hypothetical protein		Unknown proteins, no known homologs	NA	NA
BB0487		hypothetical protein		Unknown proteins, no known homologs	-6.02793	0.0176777
BB0488	virB6	plasmid-related membrane protein		conjugation with cellular fusion	NA	NA
BB0489		plasmid-related lipoprotein		Periplasmic/ Exported/ Lipoprotein	-2.93034	0.0835843
BB0490		putative membrane protein		Cell envelope	-1.94988	0.151204
BB0491	virB5	plasmid-related exported protein		Periplasmic/ Exported/ Lipoprotein	NA	NA
BB0492		hypothetical protein		Unknown proteins, no known homologs	-1.96828	0.115613
BB0493	virD2	plasmid-related protein			-1.6391	0.183133
BB0494		hypothetical 20.3 kDa protein, plasmid-related protein	DNA binding	regulation of transcription, DNA-dependent	-2.55114	0.0525052
BB0495		hypothetical protein		Unknown proteins, no known homologs	NA	NA
BB0496		hypothetical protein	hydrolase activity		-1.21891	0.0884703
BB0497		hypothetical protein	ATP-binding cassette (ABC) transporter activity	transport	-1.17436	NA
BB0498		hypothetical protein		Unknown proteins, no known homologs	1.584	0.542772
BB0499		hypothetical protein		Unknown proteins, no known homologs	1.50705	0.272257
BB0500		putative integrase			1.25101	0.334745
BB0501	htpG	heat shock protein	heat shock protein activity	protein folding	1.81638	1.06155
BB0502		probable glutathione S-transferase	transferase activity		1.41926	0.186919
BB0503	ampD	N-acetylmuramoyl-L-alanine amidase	N-acetylmuramoyl-L-alanine amidase activity	peptidoglycan catabolism	1.04976	0.276896
BB0504		putative exported protein		Periplasmic/ Exported/ Lipoprotein	-1.62302	0.103797
BB0505		putative membrane protein		cytochrome c oxidase biogenesis	-1.36366	0.134251
BB0506	ffh	signal recognition particle protein	RNA binding	SRP-dependent cotranslational membrane targeting	-1.23314	0.104473
BB0507		putative membrane protein		cell wall catabolism	1.05761	0.364741
BB0508		conserved hypothetical protein		sulfur metabolism	-1.13037	0.188897
BB0509		prolyl iminopeptidase	prolyl aminopeptidase activity		-1.30683	0.0860242
BB0510		putative methyltransferase	S-adenosylmethionine-dependent methyltransferase activity		-1.43801	0.176601
BB0511		LysR family regulatoy protein	transcription factor activity	Global Regulatory Functions	-1.92329	0.113454
BB0512		conserved hypothetical protein		metabolism	-4.98995	0.101621
BB0513		putative hydroxymethylglutaryl-CoA lyase(pseudogene)			-2.47828	0.134487
BB0514		putative exported protein		Periplasmic/ Exported/ Lipoprotein	-3.0003	0.151898
BB0515		conserved hypothetical protein		Conserved in organism other than E. coli	-1.60103	0.274674
BB0516		putative transcriptional regulator	DNA binding	regulation of transcription, DNA-dependent	-1.03395	0.164013
BB0517		putative dioxygenase subunit	iron ion binding	electron transport	1.19309	0.610812
BB0518		putative hydroxylase	catalytic activity	electron transport	1.55584	0.687829
BB0519		putative exported protein		transport	1.93559	0.463194
BB0520		putative membrane protein		Cell envelope	1.44561	0.406597
BB0521		integral membrane protein			2.25423	0.39598
BB0522		oxidoreductase	electron transporter activity	electron transport	1.44218	0.364935
BB0523		putative ferredoxin	oxidoreductase activity	metabolism	2.23791	0.376181
BB0524		conserved hypothetical protein	hydrolase activity, acting on glycosyl bonds	Conserved in organism other than E. coli	-1.0732	0.351864
BB0525		conserved hypothetical protein		Conserved in organism other than E. coli	1.41781	0.649512
BB0526		putative phage-related protein		Laterally acquired elements	-1.48047	0.219004
BB0527		conserved hypothetical protein		Conserved in organism other than E. coli	-1.17938	0.0806102
BB0528		putative DNA-binding protein	DNA binding		-2.28808	0.219907
BB0529		hypothetical protein		Unknown proteins, no known homologs	NA	NA
BB0530		regulatory protein	transcription factor activity	Global Regulatory Functions	-1.90374	0.106097
BB0531		putative exported protein		Periplasmic/ Exported/ Lipoprotein	-2.11865	0.0793171
BB0532		putative acyl-CoA synthetase			-1.82836	NA
BB0533		enoyl-CoA hydratase	isomerase activity	metabolism	-2.52236	0.203
BB0534		putative exported protein		Periplasmic/ Exported/ Lipoprotein	-1.59871	0.136833
BB0535		hypothetical protein		Unknown proteins, no known homologs	-1.3862	0.145884
BB0536		conserved hypothetical protein		Conserved in organism other than E. coli	-2.45773	0.128225
BB0537		putative sulfurtransferase	transferase activity	metabolism	-1.64316	0.175039
BB0538		LysR family regulatory protein	transcription factor activity	Global Regulatory Functions	-1.55047	0.194357
BB0539		thiamine pyrophosphate enzyme		metabolism	-1.13723	0.378354
BB0540		conserved hypothetical protein		metabolism	-2.22801	0.221274
BB0541		enoyl-CoA hydratase	isomerase activity	metabolism	-2.25063	0.10228
BB0542		putative exported protein		Periplasmic/ Exported/ Lipoprotein	-3.08611	0.0491057
BB0543		putative transcriptional regulator	DNA binding	regulation of transcription, DNA-dependent	-4.70076	0.164049
BB0544		putative exported protein		Periplasmic/ Exported/ Lipoprotein	-1.27642	0.0970069
BB0545		conserved hypothetical protein		Conserved in organism other than E. coli	-1.77096	0.170447
BB0546		conserved hypothetical protein		Conserved in organism other than E. coli	-2.30241	0.170654
BB0547		putative ligase	ligase activity	metabolism	1.16625	0.27949
BB0548		LacI family regulatory protein	transcription factor activity	Global Regulatory Functions	-1.87476	0.174166
BB0549		putative membrane protein		Cell envelope	-1.69391	0.233601
BB0550		hypothetical protein		Unknown proteins, no known homologs	NA	NA
BB0551		conserved hypothetical protein		Conserved in organism other than E. coli	-1.83546	0.174702
BB0552		putative Zinc-binding dehydrogenase	alcohol dehydrogenase activity, zinc-dependent		-1.78305	0.107057
BB0553		conserved hypothetical protein	catalytic activity	metabolism	-1.04615	0.117848
BB0554		putative carboxymuconolactone decarboxylase	catalytic activity	aromatic compound metabolism	-2.03027	0
BB0555		enoyl-CoA hydratase	isomerase activity	metabolism	-2.08747	0.068576
BB0556		iron-containing alcohol dehydrogenase	iron ion binding	metabolism	-1.17491	0.463041
BB0557		CaiB		metabolism	NA	NA
BB0558		putative racemase		metabolism	-3.27657	0.0636396
BB0559		putative exported protein		Periplasmic/ Exported/ Lipoprotein	-2.39344	0.04389
BB0560		LysR family regulatory protein	transcription factor activity	Global Regulatory Functions	-1.74432	0.116522
BB0561		conserved hypothetical protein		Conserved in organism other than E. coli	-1.87427	0.122599
BB0562		putative exported protein		Periplasmic/ Exported/ Lipoprotein	NA	NA
BB0563		acyl-CoA dehydrogenase	acyl-CoA dehydrogenase activity	electron transport	NA	NA
BB0564		putative exported protein		Periplasmic/ Exported/ Lipoprotein	-2.04659	0.127564
BB0565		conserved hypothetical protein		Conserved in organism other than E. coli	-2.09983	NA
BB0566		aconitase family protein	lyase activity	metabolism	-2.28545	NA
BB0567		LysR family regulatory protein	transcription factor activity	Global Regulatory Functions	-1.54931	0.0525833
BB0568		putative exported protein		Periplasmic/ Exported/ Lipoprotein	-3.71335	0.0916095
BB0569		putative membrane protein		Cell envelope	-1.19442	0.399376
BB0570		putative hydrolase	hydrolase activity		-2.43835	0.106312
BB0571		putative branched-chain amino acid transportATP-binding protein	ATP-binding cassette (ABC) transporter activity	transport	NA	NA
BB0572		ABC transporter ATP-binding protein	ATP-binding cassette (ABC) transporter activity	transport	-1.97501	0.0894299
BB0573		putative branched-chain amino acid transportsystem permease	transporter activity	transport	-2.32234	0.0898026
BB0574		putative branched-chain amino acid transportsystem permease protein	transporter activity	transport	-2.63902	0.111736
BB0575					-1.58402	0.0688571
BB0576		TetR family regulatory protein	transcription factor activity	Global Regulatory Functions	-1.24069	0.360475
BB0577		hypothetical protein		Unknown proteins, no known homologs	-1.85848	0.139429
BB0578		conserved hypothetical protein		Conserved in organism other than E. coli	-1.61852	0.15252
BB0579		conserved hypothetical protein	racemase and epimerase activity, acting on amino acids and derivatives	metabolism	-1.64208	0.285964
BB0580		short chain dehydrogenase	oxidoreductase activity	metabolism	-1.21292	0.132741
BB0581		acyl-CoA dehydrogenase	acyl-CoA dehydrogenase activity	metabolism	-1.60103	0.137051
BB0582		short chain dehydrogenase	oxidoreductase activity	metabolism	-1.05865	0.164685
BB0583		putative ligase	ligase activity	metabolism	-1.03535	0.189451
BB0584		hypothetical protein		Unknown proteins, no known homologs	-1.06753	0.256398
BB0585		enoyl-CoA hydratase	isomerase activity	metabolism	-1.74838	0.0887598
BB0586		putative exported protein		Periplasmic/ Exported/ Lipoprotein	-1.8375	0.0431335
BB0587		conserved hypothetical protein		Conserved in organism other than E. coli	-2.22202	0.0907407
BB0588		conserved hypothetical protein		Conserved in organism other than E. coli	-3.1378	0.0274651
BB0589		conserved hypothetical protein	citrate (pro-3S)-lyase activity	Conserved in organism other than E. coli	1.30492	0.599194
BB0590		conserved hypothetical protein	oxidoreductase activity	metabolism	1.4442	0.611459
BB0591		acyl-CoA dehydrogenase	acyl-CoA dehydrogenase activity	metabolism	1.13739	0.47577
BB0592		CaiB		metabolism	1.58683	0.703743
BB0593		CaiB		metabolism	-2.22701	0.11495
BB0594		putative exported protein		Periplasmic/ Exported/ Lipoprotein	1.18533	0.245319
BB0595		hypothetical protein		Unknown proteins, no known homologs	-3.24827	0.116453
BB0596		nitroreductase family protein	oxidoreductase activity	electron transport	-1.93982	0.153903
BB0597		enoyl-CoA hydratase	isomerase activity	metabolism	-1.6372	0.125412
BB0598		extracellular ligand binding protein			-1.05025	0.171835
BB0599		putative branched-chain amino acid transportsystem permease protein	transporter activity	transport	-4.78458	0.0336715
BB0600		putative branched-chain amino acid transportsystem permease protein	transporter activity	transport	-4.19168	0.0659716
BB0601		ABC transport system ATP-binding protein	ATP-binding cassette (ABC) transporter activity	transport	-2.59488	0.0565892
BB0602		ABC transport system ATP-binding protein	ATP-binding cassette (ABC) transporter activity	transport	-1.68414	0.0735595
BB0603		NADH:flavin oxidoreductase	oxidoreductase activity	metabolism	-1.94988	0.236596
BB0604		short chain dehydrogenase	oxidoreductase activity	metabolism	1.36624	0.459271
BB0605		putative exported protein		Periplasmic/ Exported/ Lipoprotein	-2.35372	0.0501531
BB0606		acetyl-CoA hydrolase	acetyl-CoA metabolism	metabolism	-1.57587	0.239242
BB0607		AMP-binding enzyme	catalytic activity	metabolism	-1.88674	0.115093
BB0608		IclR family regulatory protein	DNA binding	regulation of transcription, DNA-dependent	-1.04958	0.45128
BB0609		IclR family regulatory protein	DNA binding	regulation of transcription, DNA-dependent	1.00121	0.466804
BB0610		putative pyruvate carboxylase	gluconeogenesis	metabolism	-2.25924	0.1106
BB0611		acyl-CoA dehydrogenase	acyl-CoA dehydrogenase activity	electron transport	-1.10223	0.412903
BB0612		putative enoyl-CoA hydratase	oxidoreductase activity	metabolism	-2.39287	0.026163
BB0613		putative short chain dehydrogenase	oxidoreductase activity	metabolism	-1.69744	0.208089
BB0614		putative thiolase			-1.85189	0.0480947
BB0615		AMP-binding enzyme	catalytic activity	metabolism	-1.93152	0.0521523
BB0616		IclR family regulatory protein	DNA binding	regulation of transcription, DNA-dependent	-1.84193	0.0264626
BB0617		CaiB		metabolism	-1.77159	0.186196
BB0618		LysR family regulatory protein	transcription factor activity	Global Regulatory Functions	-1.85813	0.169664
BB0619		putative acyl-CoA dehydrogenase	acyl-CoA dehydrogenase activity	electron transport	-1.78369	0.0903718
BB0620	etfB, etfS	electron transfer flavoprotein beta-subunit	electron transporter activity	electron transport	-1.26762	0.192033
BB0621	etfA, etfL	electron transfer flavoprotein alpha-subunit	electron transporter activity	electron transport	-1.84432	0.1607
BB0622		conserved hypothetical protein		Conserved in organism other than E. coli	-2.55481	0.152076
BB0623		LysR-family transcriptional regulator	transcription factor activity	Global Regulatory Functions	-1.60491	0.0886724
BB0624		conserved hypothetical protein		Conserved in organism other than E. coli	-2.64535	0.225567
BB0625		putative exported protein		Periplasmic/ Exported/ Lipoprotein	-2.49197	NA
BB0626		putative exported protein		Periplasmic/ Exported/ Lipoprotein	-2.06833	0.0784704
BB0627		conserved hypothetical protein	transcription factor activity	Global Regulatory Functions	-1.13424	0.163596
BB0628		conserved hypothetical protein		Conserved in organism other than E. coli	-2.24717	0.0839067
BB0629		putative enoyl-CoA hydratase	catalytic activity	metabolism	-2.15826	0.149256
BB0630		nitroreductase family protein	oxidoreductase activity	electron transport	-1.81512	0.0921889
BB0631		TetR family transcriptional regulator	transcription factor activity	Global Regulatory Functions	-2.03651	0.100963
BB0632		putative hydroxymethylglutaryl-CoA lyase	lyase activity		-4.24546	0.0947677
BB0633		putative enoyl-CoA hydratase	isomerase activity	metabolism	NA	NA
BB0634		CAIB		metabolism	-2.2939	0.110546
BB0635		putative lipoprotein		Periplasmic/ Exported/ Lipoprotein	-2.24819	0.0820244
BB0636		iron-containing alcohol dehydrogenase	iron ion binding	metabolism	-2.03676	0.165284
BB0637		enoyl-CoA hydratase	isomerase activity	metabolism	-1.6448	NA
BB0638		putative amidase	amidase activity		1.36573	0.972145
BB0639		conserved hypothetical protein		Conserved in organism other than E. coli	-2.19452	0.0717356
BB0640		hypothetical protein		Unknown proteins, no known homologs	-1.04067	NA
BB0641		putative aldehyde dehydrogenase	oxidoreductase activity	metabolism	-1.37659	0.121622
BB0642		NADPH-dependent FMN reductase		metabolism	-2.00647	0.122091
BB0643		putative transport system permease protein	transporter activity	transport	-1.31149	0.140739
BB0644		ABC transporter ATP-binding protein	ATP-binding cassette (ABC) transporter activity	transport	-1.1798	0.324687
BB0645		putative exported protein		Periplasmic/ Exported/ Lipoprotein	1.09372	0.855086
BB0646		luciferase-like monooxygenase	monooxygenase activity		1.07164	0.262996
BB0647		IclR family transcriptional regulator	DNA binding	regulation of transcription, DNA-dependent	1.06209	0.435015
BB0648		probable regulator	transcription factor activity	Global Regulatory Functions	-1.08384	0.0984371
BB0649		probable short chain dehydrogenase	oxidoreductase activity	metabolism	-2.77164	0.106309
BB0650		putative exported protein		Periplasmic/ Exported/ Lipoprotein	-1.89937	0.125821
BB0651		aldehyde dehydrogenase	aldehyde dehydrogenase (NAD) activity	metabolism	-1.96516	0.174575
BB0652		putative exported protein		Periplasmic/ Exported/ Lipoprotein	NA	NA
BB0653		putative 3-hydroxyisobutyrate dehydrogenase	phosphogluconate dehydrogenase (decarboxylating) activity	metabolism	-1.93528	0.212132
BB0654		LysR-family transcriptional regulator	transcription factor activity	Global Regulatory Functions	-3.32262	NA
BB0655		putative transcriptional regulator	DNA binding	regulation of transcription, DNA-dependent	-1.33945	0.414434
BB0656		probable acyl-CoA dehydrogenase	acyl-CoA dehydrogenase activity	electron transport	NA	NA
BB0657		putative acetyl-CoA synthetase	catalytic activity	metabolism	-2.13643	0.140383
BB0658		conserved hypothetical protein		Conserved in organism other than E. coli	-4.35439	NA
BB0659		conserved hypothetical protein		Conserved in organism other than E. coli	-1.88566	0.214253
BB0660		putative exported protein		Periplasmic/ Exported/ Lipoprotein	-1.61562	0.137458
BB0661		putative enoyl-CoA hydratase	isomerase activity	metabolism	-2.15639	0.159113
BB0662		conserved hypothetical protein		Conserved in organism other than E. coli	-2.2579	0.086848
BB0663	gcdH	glutaryl-CoA dehydrogenase	glutaryl-CoA dehydrogenase activity	electron transport	-1.57788	0.137032
BB0664		probable enoyl CoA hydratase	catalytic activity	metabolism	-1.82032	NA
BB0665		probable thiolase			-1.9063	NA
BB0666		putative exported protein		Periplasmic/ Exported/ Lipoprotein	NA	NA
BB0667		putative acetyl-CoA synthetase			NA	NA
BB0668		conserved hypothetical protein		Conserved in organism other than E. coli	NA	NA
BB0669		LysR-family transcriptional regulator	transcription factor activity	regulation of transcription, DNA-dependent	-1.30186	NA
BB0670		putative hydrolase	hydrolase activity		-2.37996	0.114214
BB0671		conserved hypothetical protein		Conserved in organism other than E. coli	-2.03338	0.074915
BB0672		conserved hypothetical protein		Conserved in organism other than E. coli	NA	NA
BB0673	gst	glutathione S-transferase	glutathione transferase activity		-1.82594	0.0443024
BB0674		putative exported protein		Periplasmic/ Exported/ Lipoprotein	-1.68243	0.177971
BB0675		putative exported protein		Periplasmic/ Exported/ Lipoprotein	-2.06318	0.0801549
BB0676		putative GntR-family transcriptional regulator	transcription factor activity	Global Regulatory Functions	1.50907	0.71121
BB0677		probable aldehyde dehydrogenase	oxidoreductase activity	metabolism	-1.56012	0.0544821
BB0678	metC	cystathionine beta-lyase	amino acid metabolism	metabolism	-1.86092	0.148331
BB0679		conserved hypothetical protein		Conserved in organism other than E. coli	-1.51088	0.0463483
BB0680		putative exported protein		Periplasmic/ Exported/ Lipoprotein	1.29126	0.194721
BB0681		conserved hypothetical protein		Conserved in organism other than E. coli	1.41438	0.342187
BB0682		conserved hypothetical protein		Conserved in organism other than E. coli	1.18695	0.100821
BB0683		conserved hypothetical protein		Conserved in organism other than E. coli	-1.85918	0.118594
BB0684		hypothetical protein		Unknown proteins, no known homologs	-1.46873	0.12158
BB0685		transcriptional regulator	DNA binding	regulation of transcription, DNA-dependent	-1.09351	0.403036
BB0686	dapA	dihydrodipicolinate synthase	dihydrodipicolinate synthase activity		-1.07144	0.299074
BB0687	aatB	aspartate aminotransferase	aspartate transaminase activity	biosynthesis	1.51541	0.510444
BB0688		probable solute-binding periplasmic protein	transporter activity	transport	1.24627	0.482313
BB0689		putative permease component of ABC transporter	transporter activity	transport	-1.40679	0.14104
BB0690		putative ATP-binding component of ABCtransporter	ATP-binding cassette (ABC) transporter activity	transport	1.13437	0.235829
BB0691		putative peptidase	metallopeptidase activity	proteolysis and peptidolysis	-1.07948	0.242082
BB0692		probable transcriptional regulator	DNA binding	regulation of transcription, DNA-dependent	-1.69593	0.153135
BB0693	amaB	N-carbamoyl-L-amino acid amidohydrolase	metallopeptidase activity	proteolysis and peptidolysis	-2.94032	0.0940793
BB0694		probable amidase	amidase activity		-2.89446	0.135135
BB0695		putative polysaccharide deacetylase	hydrolase activity, acting on carbon-nitrogen (but not peptide) bonds	carbohydrate metabolism	-1.08659	0.217527
BB0696	allA, glxA2	putative ureidoglycolate hydrolase	ureidoglycolate hydrolase activity	allantoin catabolism	-1.96477	0.0913924
BB0697		putative membrane protein		Cell envelope	-1.5684	0.107536
BB0698		putative membrane protein		Cell envelope	-2.06446	0.14208
BB0699		putative extracellular solute-binding protein		transport	-1.53865	0.118234
BB0700		putative LysR-family transcriptional regulator	transcription factor activity	Global Regulatory Functions	-1.17449	0.348036
BB0701		putative exported protein		Periplasmic/ Exported/ Lipoprotein	-2.27414	0.106723
BB0702		putative GntR-family transcriptional regulator	transcription factor activity	Global Regulatory Functions	-1.52729	0.188367
BB0703		conserved hypothetical protein		Conserved in organism other than E. coli	-1.72361	0.107859
BB0704		putative membrane protein		Cell envelope	-1.51711	0.0445459
BB0705		putative membrane protein		Cell envelope	-2.23402	0.140102
BB0706		extracellular solute-binding protein		transport	-1.91957	0.102787
BB0707		probable GntR-family transcriptional regulator	transcription factor activity	Global Regulatory Functions	-1.49096	0.254199
BB0708	glyA	serine hydroxymethyltransferase	glycine hydroxymethyltransferase activity	glycine metabolism	-1.91365	0.167691
BB0709	benE	benzoate membrane transport protein			-2.2902	0.0894802
BB0710		probable oxidoreductase	electron transporter activity	electron transport	-1.63828	0.0499119
BB0711		putative aldehyde dehydrogenase	oxidoreductase activity	electron transport	-3.15977	0.0822646
BB0712		putative LysR-family transcriptional regulator	transcription factor activity	Global Regulatory Functions	-1.01069	0.173652
BB0713		putative transcriptional regulator	DNA binding	regulation of transcription, DNA-dependent	-2.27539	0.107059
BB0714	hmgL	3-hydroxy-3-methylglutaryl-CoA lyase	hydroxymethylglutaryl-CoA lyase activity		-1.9675	0.112654
BB0715		conserved hypothetical protein		metabolism	-2.00121	0.0651104
BB0716		putative isochorismatase	catalytic activity	metabolism	-1.71705	0.11515
BB0717		putative exported protein		Periplasmic/ Exported/ Lipoprotein	-1.7869	0.0828106
BB0718	bcpA	carboxyvinyl-carboxyphosphonatephosphorylmutase	carboxyvinyl-carboxyphosphonate phosphorylmutase activity	metabolism	NA	NA
BB0719		putative ABC transporter periplasmicsolute-binding protein		transport	-1.75375	0.0388909
BB0720		putative membrane protein		Cell envelope	-1.94629	0.108335
BB0721		putative membrane protein		Cell envelope	-2.25048	0.119898
BB0722		conserved hypothetical protein		Conserved in organism other than E. coli	-1.72212	0.107477
BB0723		conserved hypothetical protein		Conserved in organism other than E. coli	-1.26022	0.206974
BB0724		conserved hypothetical protein		Conserved in organism other than E. coli	-1.75468	0.162524
BB0725		putative transcriptional regulator	DNA binding	Global Regulatory Functions	-2.71702	0.244895
BB0726		putative exported protein		Periplasmic/ Exported/ Lipoprotein	-1.69258	0.188325
BB0727		electron transfer component of a dioxygenasesystem	electron transporter activity	electron transport	-2.74558	0.126044
BB0728	hcaE	hydroxylating alpha subunit of a dioxygenasesystem	iron ion binding	electron transport	-1.72901	0.189682
BB0729		putative short chain dehydrogenase	oxidoreductase activity	metabolism	-3.33602	NA
BB0730		hydroxylating beta subunit of a dioxygenasesystem	oxidoreductase activity, acting on single donors with incorporation of molecular oxygen, incorporation of two atoms of oxygen	electron transport	-2.22901	0.130537
BB0731		hypothetical protein		Unknown proteins, no known homologs	-1.57318	0.235992
BB0732	cadA	FAD-monooxygenase	monooxygenase activity	electron transport	-2.54956	0.00707107
BB0733		putative exported protein		Periplasmic/ Exported/ Lipoprotein	-2.0004	0.169785
BB0734	hpaG	putative fumarylacetoacetate hydrolase familyprotein	hydrolase activity	metabolism	-1.88889	0.08228
BB0735		putative fumarylacetoacetate hydrolase familyprotein	hydrolase activity	metabolism	-1.57138	0.160117
BB0736	hpaE	5-carboxymethyl-2-hydroxymuconate semialdehydedehydrogenase	oxidoreductase activity	metabolism	-2.11099	0.068782
BB0737	hpaD	homoprotocatechuate 2,3-dioxygenase	3,4-dihydroxyphenylacetate 2,3-dioxygenase activity	electron transport	-2.03151	0.0976268
BB0738	hpaF	5-carboxymethyl-2-hydroxymuconatedelta-isomerase	5-carboxymethyl-2-hydroxymuconate delta-isomerase activity	aromatic compound metabolism	-1.42092	0.139582
BB0739	hpcG	2-oxo-hepta-3-ene-1,7-dioic acid hydratase	lyase activity	aromatic compound metabolism	-1.99397	0.110501
BB0740	hpaI, hpcH	2,4-dihydroxyhept-2-ene-1,7-dioic acid aldolase	aldolase activity	metabolism	-2.61953	0.0700933
BB0741		LysR-family transcriptional regulator	transcription factor activity	Global Regulatory Functions	-3.42936	0.109402
BB0742		putative exported protein		Periplasmic/ Exported/ Lipoprotein	-2.86854	0.177887
BB0743		Thiamine pyrophosphate enzyme		metabolism	-2.77629	0.108495
BB0744		putative aldehyde dehydrogenase	oxidoreductase activity	metabolism	-2.04659	0.0148492
BB0745		putative lipase	catalytic activity		-1.61799	0.0355565
BB0746		putative transcriptional regulator	DNA binding		-1.3255	0.154407
BB0747		putative exported protei		Periplasmic/ Exported/ Lipoprotein	-1.07621	0.114008
BB0748		putative exported protein		Periplasmic/ Exported/ Lipoprotein	-3.13285	0.0347414
BB0749		putative lipoprotein		Periplasmic/ Exported/ Lipoprotein	-1.95472	0.0657609
BB0750		probable enoyl-CoA hydratase	enoyl-CoA hydratase activity	metabolism	-2.78212	0.0703059
BB0751		probable short-chain dehydrogenase	oxidoreductase activity	metabolism	-1.73415	0.0799185
BB0752		conserved hypothetical protein		metabolism	-2.10893	0.0983911
BB0753		coenzyme A ligase	ligase activity	metabolism	-1.73294	0.163744
BB0754		TetR-family transcriptional regulator	transcription factor activity	Global Regulatory Functions	-1.22795	0.180007
BB0755		putative acyl-CoA dehyrdogenase	acyl-CoA dehydrogenase activity	electron transport	-1.17352	0.332977
BB0756		branched-chain amino acid ABC transporter,permease protein	transporter activity	transport	-2.81885	0.0422256
BB0757		branched-chain amino acid ABC transporter,permease protein	transporter activity	transport	-2.13726	0.133376
BB0758		branched-chain amino acid ABC transporter,ATP-binding protein	ATP-binding cassette (ABC) transporter activity	transport	-1.11213	0.519003
BB0759		putative ABC transporter ATP-binding protein	ATP-binding cassette (ABC) transporter activity	transport	-1.20063	0.0665655
BB0761		branched-chain amino acid ABC transporter,binding protein		transport	NA	NA
BB0762		short chain dehydrogenase	3-hydroxyacyl-CoA dehydrogenase activity	metabolism	-1.9192	0.144484
BB0763		enoyl CoA dehydratase	lyase activity	metabolism	-2.55022	0.0988947
BB0764		conserved hypothetical protein		Conserved in organism other than E. coli	-1.72212	0.136883
BB0765		putative thiolase			-1.681	0.147676
BB0766		putative hydratase	oxidoreductase activity	metabolism	-2.0089	0.129867
BB0767		hypothetical protein Xcc2124		Unknown proteins, no known homologs	-2.02695	0.0745404
BB0768		putative exported protein		Periplasmic/ Exported/ Lipoprotein	-2.7509	0.101982
BB0769		conserved hypothetical protein		Conserved in organism other than E. coli	-1.45121	0.158892
BB0770		probable transcriptional regulator	DNA binding	regulation of transcription, DNA-dependent	-1.10655	0.162271
BB0771		putative FAD dependent oxidoreductase	oxidoreductase activity	electron transport	-1.55538	0.122571
BB0772		putative dipeptidase	membrane dipeptidase activity	proteolysis and peptidolysis	1.04533	0.133066
BB0773		putative exported protein		Periplasmic/ Exported/ Lipoprotein	-1.65854	0.0940801
BB0774		hypothetical protein		Unknown proteins, no known homologs	-2.94687	0.042345
BB0775		putative transcriptional regulator	transcription factor activity	Global Regulatory Functions	NA	NA
BB0776		hypothetical protein		Unknown proteins, no known homologs	-2.07352	0.149151
BB0777		hypothetical protein		Unknown proteins, no known homologs	-2.60577	0.091963
BB0778		putative membrane protein		Cell envelope	-1.91623	0.150628
BB0779		putative membrane protein		Cell envelope	-3.1291	0.0731109
BB0780		putative type II secretion system protein		protein secretion	-3.34783	0.088402
BB0781		putative type II secretion system protein	ATP binding	transport	-3.05289	0.135082
BB0782		putative type II secretion system protein	nucleotide binding	peptidoglycan metabolism	-2.02964	0.167759
BB0783		putative membrane protein		Cell envelope	-1.38119	0.225378
BB0784		putative type II secretion system protein		protein secretion	-1.84982	0.224179
BB0785		putative membrane protein		Cell envelope	-1.43055	0.0651255
BB0786		putative exported protein		Periplasmic/ Exported/ Lipoprotein	-2.77629	0.0863597
BB0787		putative exported protein		Periplasmic/ Exported/ Lipoprotein	-3.41168	0.106179
BB0788		hypothetical protein		Unknown proteins, no known homologs	-2.52108	0.0760548
BB0789		putative exported protein		Periplasmic/ Exported/ Lipoprotein	NA	NA
BB0790		putative type II secretion system protein			-2.05549	0.136876
BB0791	pilT	twitching mobility protein	ATP binding	transport	-3.96803	0.0240416
BB0792	gspO	type 4 prepilin-like proteins leader peptideprocessing enzyme	cysteine-type peptidase activity	proteolysis and peptidolysis	-2.79741	0.103268
BB0793	vrgS	conserved hypothetical protein		Conserved in organism other than E. coli	-5.12281	0.0610191
BB0794		putative exported protein		Periplasmic/ Exported/ Lipoprotein	-3.57122	0.0608714
BB0795		putative exported protein		Periplasmic/ Exported/ Lipoprotein	-2.23654	0.123741
BB0796		conserved hypothetical protein		Conserved in organism other than E. coli	-1.49069	0.160618
BB0797		hypothetical protein		Unknown proteins, no known homologs	1.02891	0.210203
BB0798		conserved hypothetical protein		Conserved in organism other than E. coli	-1.78401	0.108318
BB0799		conserved hypothetical protein		Conserved in organism other than E. coli	-1.73518	0.100488
BB0800		conserved hypothetical protein		Conserved in organism other than E. coli	-2.1182	0.116959
BB0801		conserved hypothetical protein		Conserved in organism other than E. coli	-1.96867	0.0798668
BB0802		conserved hypothetical protein		Conserved in organism other than E. coli	-2.55679	0.150107
BB0803		conserved hypothetical protein		Conserved in organism other than E. coli	-3.16259	0.0307197
BB0804		conserved hypothetical protein		Conserved in organism other than E. coli	-3.18573	0.0433047
BB0805		conserved hypothetical protein		Conserved in organism other than E. coli	-2.16579	0.153051
BB0806		conserved hypothetical protein		Conserved in organism other than E. coli	-1.7384	0.134578
BB0807		conserved hypothetical protein		Conserved in organism other than E. coli	-1.18614	0.193913
BB0808		conserved hypothetical protein		Conserved in organism other than E. coli	-1.35591	0.140873
BB0809		putative exported protein		Periplasmic/ Exported/ Lipoprotein	-1.54066	0.13316
BB0810		putative ATPase with chaperone activity	chaperone activity		-1.307	0.108056
BB0811		conserved hypothetical protein		Conserved in organism other than E. coli	-2.00485	0.10427
BB0812		putative lipoprotein		Periplasmic/ Exported/ Lipoprotein	NA	NA
BB0813		putative lipoprotein		Periplasmic/ Exported/ Lipoprotein	-3.16683	0.11211
BB0814		conserved hypothetical protein		Conserved in organism other than E. coli	-2.01298	0.0155563
BB0815		putative outer membrane protein			-2.50897	0.0743606
BB0816		putative membrane protein		Cell envelope	-1.25576	0.12082
BB0817		conserved hypothetical protein		Conserved in organism other than E. coli	-1.13723	0.0914899
BB0818		hypothetical protein		Unknown proteins, no known homologs	-1.69045	0.214011
BB0819		putative calcium			-1.99879	0.259606
BB0820		putative lipoprotein		Periplasmic/ Exported/ Lipoprotein	-1.35814	0.147286
BB0821		autotransporter		transport	-1.37682	0.233183
BB0822		putative phospholipase D protein	catalytic activity	metabolism	-2.03986	0.0983228
BB0823	modD	molybdenum transport ATP-binding protein	ATP-binding cassette (ABC) transporter activity	transport	-2.09451	0.10084
BB0824	modC	molybdenum transport system permease protein	transporter activity	transport	-1.92552	0.0722736
BB0825	modB	molybdate-binding periplasmic protein precursor	sulfate porter activity	transport	-2.44773	0.0688099
BB0826		putative hydrolase	hydrolase activity		-2.59841	0.106314
BB0827		conserved hypothetical protein		Conserved in organism other than E. coli	-1.88817	0.156526
BB0828		hypothetical protein		Unknown proteins, no known homologs	-3.03164	0.115614
BB0829		putative exported protein		Periplasmic/ Exported/ Lipoprotein	-2.30134	0.0921325
BB0830		putative membrane protein		Cell envelope	1.2923	0.306376
BB0831		putative exported protein		Periplasmic/ Exported/ Lipoprotein	-1.25703	0.0812125
BB0832		probable TonB-dependent receptor	receptor activity	transport	1.07766	0.281944
BB0833		putative regulatory protein	transcription factor activity	Global Regulatory Functions	1.00262	0.253276
BB0834		ornithine aminotransferase	ornithine-oxo-acid transaminase activity	arginine metabolism	-2.72149	0.232292
BB0835		arginase	arginase activity	metabolism	-1.48024	0.266183
BB0836		two-component response regulator	two-component response regulator activity	Global Regulatory Functions	-3.66888	0.0763675
BB0837		putative lipoprotein		Periplasmic/ Exported/ Lipoprotein	-1.30511	0.235963
BB0838		putative lipoprotein		Periplasmic/ Exported/ Lipoprotein	1.24214	0.582032
BB0839		conserved hypothetical protein		Conserved in organism other than E. coli	-2.56074	0.0266865
BB0840	metG	methionyl-tRNA synthetase	tRNA binding	translation	-1.42644	0.1514
BB0841		putative exported protein		Periplasmic/ Exported/ Lipoprotein	-1.64289	0.0911031
BB0842		putative iron sulfur binding protein	ATP binding	transport	-1.44386	0.134075
BB0843		putative exported protein		Periplasmic/ Exported/ Lipoprotein	-1.67166	0.113323
BB0844		putative exported protein		Periplasmic/ Exported/ Lipoprotein	-1.64289	0.121005
BB0845	dcd, dus, paxA	deoxycytidine triphosphate deaminase	dCTP deaminase activity	pyrimidine ribonucleotide biosynthesis	2.24335	0.189846
BB0846		conseved hypothetical protein		Conserved in organism other than E. coli	-2.31854	0.159933
BB0847		putative lyase	lyase activity		-2.37853	0.0814731
BB0848		putative acetyltransferase	N-acetyltransferase activity		-2.65526	0.0611733
BB0849		hypothetical protein		Unknown proteins, no known homologs	-2.25534	0.07633
BB0850		probable orn	amino acid metabolism	metabolism	-2.28756	0.110266
BB0851		putative exported protein		Periplasmic/ Exported/ Lipoprotein	-5.91304	0.0308183
BB0852	sodA	superoxide dismutase [Mn]	superoxide dismutase activity	superoxide metabolism	2.59841	0.970273
BB0853		probable metal transporter	metal ion transporter activity	transport	1.43908	0.616547
BB0854	gcvT	glycine cleavage system T protein	aminomethyltransferase activity	glycine catabolism	1.94662	0.868173
BB0855	gcvH	glycine cleavage system H protein		glycine catabolism	1.82615	0.389228
BB0856	gcvP	glycine cleavage system P protein	glycine dehydrogenase (decarboxylating) activity	glycine decarboxylation via glycine cleavage system	1.96747	0.768625
BB0857		putative GntR-family transcriptional regulator	transcription factor activity	Global Regulatory Functions	-2.3946	0.0827937
BB0858		conserved hypothetical protein		metabolism	-1.53494	0.230529
BB0859		putative exported protein		Periplasmic/ Exported/ Lipoprotein	3.16348	0.106773
BB0860		probable enoyl-CoA hydratase	catalytic activity	metabolism	-2.2615	0.0470142
BB0861		putative exported protein		Periplasmic/ Exported/ Lipoprotein	NA	NA
BB0862		conserved hypothetical protein		Conserved in organism other than E. coli	-2.04238	0.231406
BB0863		conserved hypothetical protein		Conserved in organism other than E. coli	-1.37408	0.167986
BB0864		putative ABC transpoter ATP-binding protein	ATP-binding cassette (ABC) transporter activity	transport	-1.97101	0.0656955
BB0865		putative peptide ABC transporter permeaseprotein	transporter activity	transport	-2.11099	0.081627
BB0866		putative ABC transporter permease protein	transporter activity	transport	-1.85362	0.0631876
BB0867		putative extracellular solute-binding protein	transporter activity	transport	1.10627	0.227947
BB0868	mmsA	putative methylmalonate-semialdehydedehydrogenase [acylating]	methylmalonate-semialdehyde dehydrogenase (acylating) activity	metabolism	-5.99517	0.0382309
BB0869		omega-amino acid--pyruvate aminotransferase	beta-alanine-pyruvate transaminase activity		-2.72	0.225148
BB0870		probable GntR-family transcriptional regulator	transcription factor activity	Global Regulatory Functions	-2.00606	0.0907908
BB0871	folA, tmrA	dihydrofolate reductase	dihydrofolate reductase activity	glycine biosynthesis	-1.31514	0.156342
BB0872		putative thymidylate synthase	thymidylate synthase activity	dTMP biosynthesis	-1.40127	0.13029
BB0873		conserved hypothetical protein	response to stress	Folding and Ushering	-1.13346	0.0706949
BB0874		conserved hypothetical protein		Conserved in organism other than E. coli	-1.92031	0.104492
BB0875		probable glycosyltransferase	transferase activity	lipid metabolism	-1.9769	0.139231
BB0876	wbpO	polysaccharide biosynthesis protein		Cell envelope	-1.457	0.253039
BB0877		UDP-N-acetylglucosamine C4 epimerase	catalytic activity	nucleotide-sugar metabolism	-1.5964	0.26221
BB0878		putative membrane protein	pathogenesis	Cell envelope	-1.6478	0.144234
BB0879		putative glycosyltranferase		biosynthesis	-1.38776	0.212592
BB0880		putative asparagine synthase	asparagine synthase (glutamine-hydrolyzing) activity	asparagine biosynthesis	-1.78497	0.178479
BB0881		putative glycosyltransferase	transferase activity	biosynthesis	-1.67363	0.156949
BB0882		putative glycosyltransferase	transferase activity	biosynthesis	-2.45257	0.0661201
BB0883		putative glycosyltransferase	transferase activity	biosynthesis	-2.34123	0.107939
BB0884	pgi	glucose-6-phosphate isomerase	glucose-6-phosphate isomerase activity	metabolism	-1.62302	0.123829
BB0885	pgm	phosphoglucomutase	phosphomannomutase activity	carbohydrate metabolism	-2.58744	0.103851
BB0886		hypothetical protein		Unknown proteins, no known homologs	-1.83648	0.114247
BB0887		putative oxidoreductase		electron transport	-2.23704	0.128561
BB0888		putative two-component system responseregulator	two-component response regulator activity	Global Regulatory Functions	-2.57669	0.156323
BB0889		putative two-component system sensor protein	two-component sensor molecule activity	signal transduction	-2.52621	0.0699428
BB0890		putative sulfatase	sulfuric ester hydrolase activity	metabolism	2.18906	0.477908
BB0891	fahA, fah	fumarylacetoacetase	aromatic amino acid family metabolism	metabolism	1.09952	0.235698
BB0892	hmgA	homogentisate 1,2-dioxygenase	homogentisate 1,2-dioxygenase activity	phenylalanine catabolism	1.22985	0.32964
BB0893		putative LysR-family transcriptional regulator	transcription factor activity	Global Regulatory Functions	-1.56544	0.163965
BB0894		conserved hypothetical protein		Conserved in organism other than E. coli	-1.30718	0.226862
BB0895		putative oxygenase	monooxygenase activity	electron transport	-1.35318	0.145166
BB0896		putative cyclase			-1.20852	0.116878
BB0897	mutM, fpg	formamidopyrimidine-DNA glycosylase	zinc ion binding	carbohydrate metabolism	-1.47212	0.0962414
BB0898		conserved hypothetical protein		Conserved in organism other than E. coli	-1.54425	0.0657533
BB0899		putative outer membrane lipoprotein	chaperone activity	intracellular protein transport	-1.68414	0.0472938
BB0900	ispE, ipk	4-diphosphocytidyl-2-C-methyl-D-erythritolkinase	ATP binding	terpenoid biosynthesis	-1.6641	0.0621471
BB0901	prsA, prs	ribose-phosphate pyrophosphokinase	magnesium ion binding	nucleoside metabolism	-1.98124	0.0661677
BB0902	rplY	50S ribosomal protein L25	structural constituent of ribosome	translation	-2.45196	0.166447
BB0903	pth	peptidyl-tRNA hydrolase	aminoacyl-tRNA hydrolase activity	translation	-1.87781	0.0708672
BB0904		putative membrane protein		Cell envelope	-1.68157	0.118196
BB0905		conserved hypothetical protein	GTP binding	Conserved in organism other than E. coli	-1.05561	0.183758
BB0906		putative integrase	DNA binding	DNA recombination	-1.4191	0.0212132
BB0907		conserved hypothetical protein		regulation of cell cycle	-1.54161	0.207769
BB0908		putative helicase	DNA binding		1.33652	0.2076
BB0909		conserved hypothetical protein		Conserved in organism other than E. coli	1.01365	0.165522
BB0910		putative ATPase	ATP binding		-1.00624	0.111709
BB0911		putative serine protease	subtilase activity	Folding and Ushering	1.21414	0.671933
BB0912		type III restriction-modification systemmethyltransferase	DNA binding	DNA methylation	-1.19956	0.0885681
BB0913		type III restriction enzyme	type III site-specific deoxyribonuclease activity	DNA restriction	-1.34144	0.127524
BB0914		putative integrase		Laterally acquired elements	-1.58099	0.112302
BB0915		conserved hypothetical protein		Conserved in organism other than E. coli	-2.09187	0.139072
BB0916		autotransporter		transport	-2.28861	NA
BB0917		putative regulatory protein	two-component response regulator activity	Global Regulatory Functions	-1.87074	0.160513
BB0918		putative exported protein		Periplasmic/ Exported/ Lipoprotein	-1.59179	0.104558
BB0919		putative TetR-family transcriptional regulator	transcription factor activity	Global Regulatory Functions	-1.2917	0.158092
BB0920		putative membrane protein		Cell envelope	-1.39301	0.134279
BB0921		putative membrane protein	transporter activity	transport	-1.46864	0.14226
BB0922		GntR family transcriptional regulator	transcription factor activity	Global Regulatory Functions	-1.59077	0.0851009
BB0923		putative acetolactate synthase large subunit	acetolactate synthase activity		-1.63801	0.107166
BB0924		putative lipoprotein		Periplasmic/ Exported/ Lipoprotein	-1.97808	0.0475384
BB0925		putative taurine dioxygenase	oxidoreductase activity, acting on single donors with incorporation of molecular oxygen, incorporation of two atoms of oxygen	electron transport	-1.97454	0.105968
BB0926	maeB	NADP-dependent malic enzyme	malate dehydrogenase (oxaloacetate-decarboxylating) (NADP+) activity	metabolism	-2.24311	0.125414
BB0927		LysR family regulatory protein	transcription factor activity	Global Regulatory Functions	-3.01122	0.13054
BB0928		binding-protein-dependent transport systemsinner membrane component	transporter activity	transport	-2.41616	0.119411
BB0929		binding-protein-dependent transport systemsinner membrane component	transporter activity	transport	1.03092	0.150981
BB0930		ABC transporter ATP-binding protein	ATP-binding cassette (ABC) transporter activity	transport	-1.77222	0.115181
BB0931		bacterial extracellular solute-binding protein	transporter activity	transport	-1.86652	0.038284
BB0932		conserved hypothetical protein		Conserved in organism other than E. coli	-1.55193	0.235887
BB0933		LysR family regulatory protein	transcription factor activity	Global Regulatory Functions	-1.43655	0.283351
BB0934		putative exported protein		Periplasmic/ Exported/ Lipoprotein	-2.57736	0.19053
BB0935		conserved hypothetical protein		Conserved in organism other than E. coli	-1.37755	0.11905
BB0936		putative ArsR family transcriptional regulator	transcription factor activity	Global Regulatory Functions	1.81839	0.71918
BB0937		putative exported protein		Periplasmic/ Exported/ Lipoprotein	3.61523	1.58817
BB0938		hypothetical protein		Unknown proteins, no known homologs	-1.10311	0.150524
BB0939		putative transport protein			-2.77473	0.0578746
BB0940	fdx	ferredoxin	electron transporter activity	metabolism	-1.33855	0.100199
BB0941	coaD, kdtB	phosphopantetheine adenylyltransferase	pantetheine-phosphate adenylyltransferase activity	coenzyme A biosynthesis	-1.03969	0.0937246
BB0942		conserved hypothetical protein	S-adenosylmethionine-dependent methyltransferase activity		1.26612	0.356382
BB0943	ftsY	cell division protein	RNA binding	cytokinesis	-1.4829	0.0987024
BB0944		conserved hypothetical protein	adenylate cyclase activity	cAMP biosynthesis	-1.44723	0.101222
BB0945		binding-protein-dependent transport systempermease protein	transporter activity	transport	-1.4289	0.147419
BB0946		binding-protein-dependent transport systemsinner membrane component	transporter activity	transport	-1.69478	0.0986401
BB0947		putative transport system ATP-binding protein	ATP-binding cassette (ABC) transporter activity	transport	-1.67138	0.0554797
BB0948		putative exported protein		Periplasmic/ Exported/ Lipoprotein	-1.78113	0.0853229
BB0949		putative transcriptional regulator	DNA binding	regulation of transcription, DNA-dependent	-2.40737	0.0574654
BB0950		haloacid dehalogenase-like hydrolase	hydrolase activity	metabolism	-2.66309	0.0989983
BB0951	ribB	putative 3,4-dihydroxy-2-butanone 4-phosphatesynthase	vitamin B2 biosynthesis	metabolism	-2.49259	0.0870205
BB0952	ribH	putative 6,7-dimethyl-8-ribityllumazinesynthase	vitamin B2 biosynthesis	metabolism	-2.3126	0.0723678
BB0953	nusB, ssyB	N utilization substance protein B	RNA binding	transcription termination	-2.22352	0.0489915
BB0954	thiL	putative thiamine-monophosphate kinase	thiamin-phosphate kinase activity	thiamin biosynthesis	-3.09283	0.0844772
BB0955		putative phosphatidylglycerophosphatase	phosphatidylglycerophosphatase activity	lipid metabolism	-3.56098	0.0777706
BB0956		conserved hypothetical protein		Conserved in organism other than E. coli	-2.07873	0.118352
BB0957	pyrF	putative orotidine 5'-phosphate decarboxylase	orotidine-5'-phosphate decarboxylase activity	'de novo' pyrimidine base biosynthesis	-1.58039	0.110512
BB0958	ndh	putative NADH dehydrogenase	NADH dehydrogenase activity	metabolism	-1.30494	0.2612
BB0959	dgkA	putative diacylglycerol kinase	diacylglycerol kinase activity	phospholipid biosynthesis	-1.95164	0.130438
BB0960	brkB	serum resistance protein	ribonuclease activity		-1.06136	0.272282
BB0961	brkA	serum resistance protein (pseudogene)		Cell envelope	4.46313	2.04613
BB0962	cpn60, groEL, mopA, groL	60 kDa chaperonin	chaperone activity	protein refolding	-1.29829	0.264019
BB0963	cpn10, groES	10 kDa chaperonin	chaperone activity		-1.07726	0.30512
BB0964		hypothetical protein		Unknown proteins, no known homologs	-2.56537	NA
BB0965		conserved hypothetical protein	racemase and epimerase activity, acting on amino acids and derivatives	metabolism	NA	NA
BB0966		hypothetical protein		Unknown proteins, no known homologs	-1.69449	0.214095
BB0967		putative dehydrogenase		metabolism	-1.73082	0.0919804
BB0968		putative exported protein		Periplasmic/ Exported/ Lipoprotein	-1.07006	0.344587
BB0969		LysR-family transcriptional regulator	transcription factor activity	Global Regulatory Functions	-1.23345	0.0559848
BB0970		conserved hypothetical protein		Conserved in organism other than E. coli	-1.90703	0.0688234
BB0971		putative exported protein		Periplasmic/ Exported/ Lipoprotein	-1.47672	0.201365
BB0972		probable transcriptional regulator	DNA binding	Global Regulatory Functions	-1.15859	0.214471
BB0973		probable carboxymuconolactone decarboxylase	4-carboxymuconolactone decarboxylase activity	aromatic compound metabolism	-2.22004	0.150954
BB0974		probable 6-phosphogluconate dehydrogenase	phosphogluconate dehydrogenase (decarboxylating) activity	pentose-phosphate shunt	-2.80849	0.11332
BB0975		probable hydrolase	hydrolase activity	metabolism	-2.74862	0.211801
BB0976		lactate permease family protwin	lactate transporter activity	lactate transport	-21.8198	0.0364166
BB0977		putative membrane protein		Cell envelope	-30.9283	0.0255558
BB0978	ggt	gamma-glutamyltranspeptidase precursor	gamma-glutamyltransferase activity		-121.667	0.000894427
BB0979		putative universal stress protein		Folding and Ushering	-54.8508	0.00614546
BB0980		putative GnaT-family acetyltransferase	N-acetyltransferase activity		-3.35519	0.133636
BB0981		probable acyl-CoA dehydrogenase	acyl-CoA dehydrogenase activity	electron transport	-2.40039	0.0643449
BB0982		conserved hypothetical protein		metabolism	-1.17812	0.118564
BB0983		putative exported protein		Periplasmic/ Exported/ Lipoprotein	-1.49406	0.109409
BB0984		probable LysR-family transcriptional regulator	transcription factor activity	Global Regulatory Functions	-1.80904	0.17512
BB0985		hypothetical protein		Unknown proteins, no known homologs	2.61654	0.643315
BB0986		putative exported protein		Periplasmic/ Exported/ Lipoprotein	-5.00403	0.0297299
BB0987		putative membrane protein		Cell envelope	-2.48324	0.123815
BB0988		conserved hypothetical protein		Conserved in organism other than E. coli	-1.43584	0.163085
BB0989		putative exported protein		Periplasmic/ Exported/ Lipoprotein	-1.46886	0.149266
BB0990		probable LysR-family transcriptional regulator	transcription factor activity	Global Regulatory Functions	-3.1374	0.0680243
BB0991		putative membrane protein		Cell envelope	-2.4184	0.111219
BB0992		probable pyridine nucleotide-disulphideoxidoreductase	disulfide oxidoreductase activity	electron transport	-1.55905	0.256657
BB0993		conserved hypothetical protein		Conserved in organism other than E. coli	-2.50859	0.154277
BB0994		probable FAD dependent oxidoreductase	oxidoreductase activity	electron transport	-2.08791	0.0502046
BB0995		putative dipeptidase	membrane dipeptidase activity	proteolysis and peptidolysis	-1.83207	0.159719
BB0996		probable ABC transporter ATP-binding protein	ATP-binding cassette (ABC) transporter activity	transport	-5.44298	NA
BB0997		putative inner membrane component ofbinding-protein-dependent transport system	transporter activity	transport	-2.18294	0.159615
BB0998		putative inner membrane component ofbinding-protein-dependent transport system	transporter activity	transport	-2.67529	0.0393535
BB0999		putative extracellular solute-binding protein	transporter activity	transport	-2.64394	0.0694361
BB1000		probable LysR-family transcriptional regulator	transcription factor activity	Global Regulatory Functions	-7.57285	0.0256652
BB1001		putative enoyl-CoA hydratase	catalytic activity	metabolism	-23.8654	0.0145968
BB1002		putative long-chain-fatty-acid-CoA ligase	ligase activity	metabolism	-14.9744	0.0304056
BB1003		putative exported protein		Periplasmic/ Exported/ Lipoprotein	-4.71863	0.0811188
BB1004		LysR-family transcriptioanl regulator	transcription factor activity	Global Regulatory Functions	-3.01396	0.154758
BB1005		probable ATP-binding component of ABCtransporter	ATP-binding cassette (ABC) transporter activity	transport	-2.18582	0.198611
BB1006		inner membrane component of ABC transporter	transporter activity	transport	-4.81008	0.0606548
BB1007		inner membrane component of ABC transporter	transporter activity	transport	-3.58282	0.122803
BB1008		substrate binding component of ABC transporter	transporter activity	transport	-5.46455	0.056716
BB1009		hypothetical protein	hydrolase activity	nucleotide metabolism	-2.9574	0.147759
BB1010	phnA	phosphonoacetate hydrolase	hydrolase activity	nucleotide metabolism	-4.28485	0.0798734
BB1011	phnR	LysR-family transcriptional regulator	transcription factor activity	Global Regulatory Functions	-2.73047	0.0808851
BB1012		putative ornithine cyclodeaminase	ornithine cyclodeaminase activity		-2.02944	0.045125
BB1013	aphA, aph	acetylpolyamine aminohydrolase	hydrolase activity		-2.5667	0.0986056
BB1014	leuB	3-isopropylmalate dehydrogenase	3-isopropylmalate dehydrogenase activity	leucine biosynthesis	-1.97395	0.197621
BB1015	leuD	3-isopropylmalate dehydratase small subunit	3-isopropylmalate dehydratase activity	leucine biosynthesis	-1.98878	0.140442
BB1016	leuC	3-isopropylmalate dehydratase large subunit	3-isopropylmalate dehydratase activity	metabolism	-2.80809	0.0659261
BB1017		putative exported protein		Periplasmic/ Exported/ Lipoprotein	-1.75748	0.106333
BB1018		probable transmembrane permease ABC transporterprotein	transporter activity	transport	-1.67279	0.0601246
BB1019		ATP-binding ABC transporter protein	ATP-binding cassette (ABC) transporter activity	transport	-2.3476	0.104555
BB1020		LysR-family transcriptional regulator	transcription factor activity	Global Regulatory Functions	-1.42726	0.208711
BB1021		putative membrane protein		Cell envelope	-2.97068	0.0874345
BB1022		putative acetyltransferase	N-acetyltransferase activity		-2.6876	0.117911
BB1023		putative exported protein		Periplasmic/ Exported/ Lipoprotein	-2.03651	0.088717
BB1024		LysR-family transcriptional regulator	transcription factor activity	Global Regulatory Functions	-1.35758	0.117195
BB1025		probable sulfatase	sulfuric ester hydrolase activity	metabolism	-1.69651	0.278301
BB1026		putative exported protein		Periplasmic/ Exported/ Lipoprotein	1.06136	0.716435
BB1027		LysR-family transcriptional regulator	transcription factor activity	Global Regulatory Functions	-2.26822	0.165317
BB1028		putative exported protein		Periplasmic/ Exported/ Lipoprotein	-1.45786	0.0296985
BB1029		putative enoyl-CoA hydratase	isomerase activity	metabolism	-2.18871	NA
BB1030		putative exported protein		Periplasmic/ Exported/ Lipoprotein	-2.28545	NA
BB1031		3-hydroxyisobutyrate dehydrogenase	3-hydroxyisobutyrate dehydrogenase activity		-1.80181	0.219801
BB1032		hypothetical protein		Unknown proteins, no known homologs	-1.71705	0.136405
BB1033		putative 2,4-dihydroxyhept-2-ene-1,7-dioic acidaldolase	aldolase activity	metabolism	-6.96702	0.0272892
BB1034		conserved hypothetical protein		Conserved in organism other than E. coli	-2.47828	0.0733285
BB1035		putative ribulose bisphosphatecarboxylaseoxygenase,large subunit	ribulose-bisphosphate carboxylase activity	carbon utilization by fixation of carbon dioxide	-1.95241	0.143811
BB1036		LysR-family transcriptional regulator	transcription factor activity	Global Regulatory Functions	-1.85778	0.162233
BB1037		LysR-family transcriptional regulator	transcription factor activity	regulation of transcription, DNA-dependent	-1.71824	0.0773227
BB1038		probable enoyl-CoA hydratase	enoyl-CoA hydratase activity	metabolism	-1.59409	0.0127279
BB1039		putative exported protein		Periplasmic/ Exported/ Lipoprotein	-2.36663	0.0965307
BB1040		conserved hypothetical protein		metabolism	-2.30455	0.113239
BB1041		LysR-family transcriptional regulator	transcription factor activity	Global Regulatory Functions	-1.64698	0.164731
BB1042		extracellular solute-binding protein			-1.98045	0.0148492
BB1043		ATP-binding component of ABC transporter	ATP-binding cassette (ABC) transporter activity	transport	-1.17153	0.222127
BB1044		inner membrane component of ABC transporter	transporter activity	transport	-1.32056	0.0979566
BB1045	aatB	aspartate aminotransferase	aspartate transaminase activity	biosynthesis	-1.61667	0.149582
BB1046	pepM	phosphoenolpyruvate phosphomutase	phosphoenolpyruvate mutase activity		-2.58071	0.143337
BB1047		putative exported protein		Periplasmic/ Exported/ Lipoprotein	-1.68328	0.194076
BB1048		putative gluconolactonase	gluconolactonase activity		-1.47256	0.109994
BB1049		putative aldolase	aldolase activity		-1.8828	0.125619
BB1050		putative dehydrogenase	oxidoreductase activity, acting on the CH-OH group of donors, NAD or NADP as acceptor	L-serine biosynthesis	-1.21936	0.239002
BB1053		putative dioxygenase	taurine dioxygenase activity	electron transport	-2.16958	0.134812
BB1054		LysR-family transcriptional regulator	transcription factor activity	Global Regulatory Functions	-1.79985	0.0297714
BB1055	metY	O-acetylhomoserine sulfhydrylase	amino acid metabolism	metabolism	-1.54401	0.0867471
BB1056		conserved hypothetical protein	catalytic activity	aromatic compound metabolism	-1.3513	0.253802
BB1057		conserved hypothetical protein		Conserved in organism other than E. coli	-3.16501	0.0387582
BB1058		GntR-family transcriptional regulator	transcription factor activity	Global Regulatory Functions	-2.40329	0.12163
BB1059		conserved hypothetical protein		metabolism	-1.20757	0.216423
BB1060		probable extracellular solute-binding protein		transport	-2.05251	0.100712
BB1061		putative integral membrane transport protein			-1.75655	0.118382
BB1062		putative membrane protein		Cell envelope	-2.17005	0.0615183
BB1063		conserved hypothetical protein		Conserved in organism other than E. coli	NA	NA
BB1064		putative hydrolase	hydrolase activity		-1.59133	0.0543111
BB1065		putative NAD dependent epimerase	oxidoreductase activity	nucleotide-sugar metabolism	-2.61897	0.0959958
BB1066		putative membrane protein		Cell envelope	-2.08528	0.0771978
BB1067		putative exported protein		Periplasmic/ Exported/ Lipoprotein	-3.65134	0.0590302
BB1068		probable aldehyde dehydrogenase	oxidoreductase activity	metabolism	-2.18198	0.121129
BB1069		putative dehydrogenase	oxidoreductase activity, acting on CH-OH group of donors	metabolism	-2.28861	NA
BB1070		conserved hypothetical protein		Conserved in organism other than E. coli	-2.04828	0.113577
BB1071		putative permease component of ABC transporter	transporter activity	transport	-2.69665	0.0203421
BB1072		ATP-binding component of ABC transporter	ATP-binding cassette (ABC) transporter activity	transport	-2.71109	0.0972475
BB1073		putative substrate binding component of ABCtransporter		transport	-1.61405	0.258447
BB1074		GntR-family transcriptional regulator	transcription factor activity	Global Regulatory Functions	1.305	0.210676
BB1075		putative carboxymuconolactone decarboxylase	4-carboxymuconolactone decarboxylase activity	metabolism	-1.27544	0.234019
BB1076		conserved hypothetical protein	aminocarboxymuconate-semialdehyde decarboxylase activity	metabolism	-6.47873	0.0736091
BB1077		conserved hypothetical protein	aminocarboxymuconate-semialdehyde decarboxylase activity	metabolism	-3.67976	0.0867379
BB1078		putative exported protein		Periplasmic/ Exported/ Lipoprotein	-1.84741	0.0495607
BB1079		putative hydrolase	hydrolase activity		-1.41849	0.128474
BB1080		putative isochorismatase	catalytic activity	metabolism	-1.79238	0.231012
BB1081		LysR-family transcriptional regulator	transcription factor activity	Global Regulatory Functions	-2.11001	0.15248
BB1082		putative acetyltransferase	N-acetyltransferase activity		-1.85987	0.0253246
BB1083		conserved hypothetical protein		metabolism	-1.09087	0.424328
BB1084		TetR-family transcriptional regulator	transcription factor activity	Global Regulatory Functions	1.03374	0.516593
BB1085		putative exported protein		Periplasmic/ Exported/ Lipoprotein	-1.4558	0.143599
BB1086		putative thiolase	catalytic activity	fatty acid biosynthesis	-1.08361	0.536235
BB1087		putative enoyl-CoA hydratase	isomerase activity	metabolism	-1.43926	0.15211
BB1088		putative short chain dehydrogenase	oxidoreductase activity	metabolism	NA	NA
BB1089		putative enoyl-CoA hydratase	isomerase activity	metabolism	-1.31305	0.164865
BB1090		conserved hypothetical protein		metabolism	-1.87533	0.141448
BB1091		LysR-FAMILY transcriptional regulator	transcription factor activity	Global Regulatory Functions	-1.83173	0.151445
BB1092		putative exported protein		Periplasmic/ Exported/ Lipoprotein	-1.33208	0.186029
BB1093		putative membrane protein		Cell envelope	-1.59794	0.173303
BB1094		conserved hypothetical protein	catalytic activity	Conserved in organism other than E. coli	-1.25195	0.285027
BB1095		putative exported protein		Periplasmic/ Exported/ Lipoprotein	1.26873	0.442889
BB1096		LysR-family transcriptional regulator	transcription factor activity	Global Regulatory Functions	-1.75655	0.121487
BB1097		conserved hypothetical protein		metabolism	-1.59205	0.161031
BB1098		probable acyl-CoA dehydrogenase	acyl-CoA dehydrogenase activity	electron transport	-1.04836	0.114161
BB1099		putative exported protein		Periplasmic/ Exported/ Lipoprotein	-2.17815	0.163861
BB1100	mgtA	Mg(2+) transport ATPase	ATP binding	metabolism	-1.80018	0.0550033
BB1101		two component sensor kinase	two-component sensor molecule activity	Global Regulatory Functions	-2.11865	0.0457439
BB1102		two component response regulator	two-component response regulator activity	Global Regulatory Functions	-1.80937	0.0982237
BB1103		putative exported protein		Periplasmic/ Exported/ Lipoprotein	-1.43117	0.226355
BB1104		[2Fe-2S] protein	oxidoreductase activity	electron transport	-2.17319	0.125725
BB1105		conserved hypothetical protein		Conserved in organism other than E. coli	-2.67745	0.0952071
BB1106		ferredoxin	electron transporter activity	metabolism	-2.74862	0.0854576
BB1107		ferredoxin reductase	disulfide oxidoreductase activity	metabolism	-4.27011	0.133645
BB1108	dapA	putative dihydrodipicolinate synthase	dihydrodipicolinate synthase activity		-2.12364	0.0396758
BB1109	lldD, lctD	FMN-dependent dehydrogenase	L-lactate dehydrogenase (cytochrome) activity	electron transport	-1.54257	0.111982
BB1110		conserved hypothetical protein		Conserved in organism other than E. coli	-1.39243	0.322659
BB1111		IclR-family transcriptional regulator	DNA binding	regulation of transcription, DNA-dependent	-1.82265	0.144543
BB1112		LysR-family transcriptional regulator	transcription factor activity	Global Regulatory Functions	-2.19792	0.0884611
BB1113		probable short chain dehydrogenase	oxidoreductase activity	metabolism	-2.18813	0.0873825
BB1114		putative exported protein		Periplasmic/ Exported/ Lipoprotein	-2.30776	0.19595
BB1115		hypothetical protein		Unknown proteins, no known homologs	-2.40679	0.0991075
BB1116		nitrilase	nitrilase activity	nitrogen metabolism	-2.22103	0.107622
BB1117		conserved hypothetical protein		Conserved in organism other than E. coli	-1.94392	0.159166
BB1118		putative exported protein		Periplasmic/ Exported/ Lipoprotein	-1.84385	0.141074
BB1119		LysR-family transcriptional regulator	transcription factor activity	regulation of transcription, DNA-dependent	-1.36825	0.279908
BB1120		two-component system response regulator	two-component response regulator activity	Global Regulatory Functions	-1.42031	0.0317049
BB1121		putative exported protein		Periplasmic/ Exported/ Lipoprotein	-1.46431	0.0682759
BB1122		two-component system sensor kinase	signal transducer activity	Global Regulatory Functions	-2.45986	0.118803
BB1123		putative enoyl-CoA hydratase	catalytic activity	metabolism	-2.12545	0.117325
BB1124		putative enoyl-CoA hydratase	isomerase activity	metabolism	-2.92215	0.082895
BB1125		putative long-chain-fatty-acid-CoA ligase	ligase activity	metabolism	-3.76917	0.0537401
BB1126		probable acyl-CoA dehydrogenase	acyl-CoA dehydrogenase activity	electron transport	-2.3393	0.187738
BB1127		conserved hypothetical protein		Conserved in organism other than E. coli	-1.69536	0.109853
BB1128		conserved hypothetical protein		Conserved in organism other than E. coli	-1.55978	0.179461
BB1129		conserved hypothetical protein		Conserved in organism other than E. coli	-2.22202	0.143552
BB1130		probable outer membrane protein			-1.67689	0.133595
BB1131		putative membrane protein		Cell envelope	-1.98322	0.161167
BB1132		conserved hypothetical protein		Conserved in organism other than E. coli	-1.07656	0.311578
BB1133		hypothetical protein		Unknown proteins, no known homologs	-2.20976	0.0804065
BB1134		conserved hypothetical protein		Conserved in organism other than E. coli	NA	NA
BB1135		hypothetical protein		Unknown proteins, no known homologs	-1.36505	0.0821326
BB1136		putative calcium			-2.27081	0.0933827
BB1137		conserved hypothetical protein		Conserved in organism other than E. coli	-1.84056	0.099972
BB1138		putative GntR-family transcriptional regulator	transcription factor activity	Global Regulatory Functions	-2.09187	0.0455763
BB1139		putative membrane protein		Cell envelope	-2.28282	0.1043
BB1140		putative membrane protein		Cell envelope	-1.76592	0.145227
BB1141		putative GntR-family transcriptional regulator	transcription factor activity	regulation of transcription, DNA-dependent	-1.92964	0.0902458
BB1142		putative amidase	amidase activity		-2.13966	0.024744
BB1143		conserved hypothetical protein		metabolism	-1.63774	0.0301043
BB1144		putative enoyl-CoA hydratase	catalytic activity	metabolism	-2.12455	0.0391684
BB1145		putative exported protein		Periplasmic/ Exported/ Lipoprotein	-1.55733	0.0697388
BB1146		putative inner membrane component ofbinding-protein-dependent transport system	transporter activity	transport	-1.53376	0.0632405
BB1147		probable ATP-binding component of ABCtransporter	ATP-binding cassette (ABC) transporter activity	transport	-1.40068	0.158063
BB1148		conserved hypothetical protein	hydrolase activity, acting on carbon-nitrogen (but not peptide) bonds	carbohydrate metabolism	-1.80051	0.14499
BB1149		probable short chain dehydrogenase	oxidoreductase activity	metabolism	-2.40737	0.1162
BB1150		putative transcriptional regulator	DNA binding	regulation of transcription, DNA-dependent	-1.50607	0.278803
BB1151		putative branched-chain amino acid-bindingprotein			-1.88102	0.15785
BB1152		conserved hypothetical protein	oxidoreductase activity	metabolism	-1.48645	0.181909
BB1153		acetyl-CoA synthetase	catalytic activity	metabolism	-1.73294	0.0995177
BB1154		conserved hypothetical protein		Conserved in organism other than E. coli	-1.53589	0.134005
BB1155		probable permease component of branched-chainamino acid transporter	transporter activity	transport	-2.18438	0.069985
BB1156		probable permease component of branched-chainamino acid transporter	transporter activity	transport	-1.98799	0.0751421
BB1157	livG, livF	high-affinity branched-chain amino acidtransport ATP-binding protein	ATP-binding cassette (ABC) transporter activity	transport	-1.73688	0.17357
BB1158	livF, livG	high-affinity branched-chain amino acidtransport ATP-binding protein	ATP-binding cassette (ABC) transporter activity	transport	-1.27021	0.167147
BB1159		putative NADH:flavin oxidoreductase	oxidoreductase activity	metabolism	-2.31099	0.177688
BB1160		putative lysR-family transcriptional regulator	transcription factor activity	Global Regulatory Functions	-3.21087	0.0302379
BB1161		conserved hypothetical protein		Conserved in organism other than E. coli	-2.17376	0.0711737
BB1162		conserved hypothetical protein	zinc ion binding	Conserved in organism other than E. coli	-2.22202	0.160559
BB1163		putative membrane transport protein	transporter activity	transport	-2.67919	0.0741269
BB1164		putative LysR-family transcriptional regulator	transcription factor activity	Global Regulatory Functions	-1.44765	0.251027
BB1165		putative exported protein		Periplasmic/ Exported/ Lipoprotein	-2.49385	0.122792
BB1166		amidase	amidase activity		-2.04997	0.125193
BB1167	ribE, ribC	riboflavin synthase alpha chain	riboflavin synthase activity	metabolism	-1.5615	0.235073
BB1168		putative exported protein		Periplasmic/ Exported/ Lipoprotein	-1.02308	0.270676
BB1169		putative AsnC-family transcriptional regulator	transcription factor activity	Global Regulatory Functions	1.18719	0.533218
BB1170		hypothetical protein		Unknown proteins, no known homologs	-2.36663	0.0860684
BB1171		putative acid CoA ligase	ligase activity	metabolism	-1.32976	0.162149
BB1172		conserved hypothetical protein		Conserved in organism other than E. coli	-1.3991	0.101939
BB1173		putative ABC transport proteins, inner membranecomponent	transporter activity	transport	-1.64099	0.0606916
BB1174		putative ABC transport proteins, ATP-bindingcomponent	ATP-binding cassette (ABC) transporter activity	transport	-1.11475	0.0766672
BB1175		putative exported protein		Periplasmic/ Exported/ Lipoprotein	1.14827	0.184938
BB1176		conserved hypothetical protein	catalytic activity	Conserved in organism other than E. coli	-1.33137	0.190652
BB1177		putative alcohol dehydrogenase	NADPH:quinone reductase activity	metabolism	-1.33592	0.157373
BB1178		conserved hypothetical protein		Conserved in organism other than E. coli	2.03666	0.293782
BB1179		conserved hypothetical protein		Conserved in organism other than E. coli	-1.77033	0.207353
BB1180		probable cation-transporting ATPase	copper-exporting ATPase activity	metabolism	-1.98838	0.130946
BB1181		conserved hypothetical protein	catalytic activity	Conserved in organism other than E. coli	-2.01912	0.106532
BB1182	tyrB	aromatic-amino-acid aminotransferase	aromatic-amino-acid transaminase activity	biosynthesis	-1.79012	0.125218
BB1183		putative isochorismatase	catalytic activity	metabolism	-1.68471	0.264308
BB1184		putative exported protein		Periplasmic/ Exported/ Lipoprotein	-3.91483	0.179956
BB1185		putative exported protein		Periplasmic/ Exported/ Lipoprotein	-2.98138	0.163697
BB1186		putative hemolysin, homophilic cell adhesion	calcium ion binding	Periplasmic/ Exported/ Lipoprotein	-2.14752	0.0698792
BB1187		putative LuxR-family transcriptional regulator	transcription factor activity	Global Regulatory Functions	-2.31476	0.186597
BB1188		HlyD-family secretion protein	protein transporter activity	transport	-3.07845	0.0219203
BB1189		probable ABC transporter	ATP-binding cassette (ABC) transporter activity	transport	-3.95853	NA
BB1190		hypothetical protein		Unknown proteins, no known homologs	-3.42015	0.0621305
BB1191		putative outer membrane protein	transporter activity	transport	-4.54787	0.0667335
BB1192		conserved hypothetical protein		Conserved in organism other than E. coli	-2.05379	0.0618115
BB1193	arsR	probable ArsR-family transcription regulator	transcription factor activity	Global Regulatory Functions	-1.64753	0.250376
BB1194	arsB, arsF	arsenical pump membrane protein	arsenite transporter activity		-1.80871	0.136466
BB1195		putative exported protein		Periplasmic/ Exported/ Lipoprotein	1.17859	0.485967
BB1196		conserved hypothetical protein		metabolism	-2.78376	0.135902
BB1197		hypothetical protein		Unknown proteins, no known homologs	-1.75561	0.153859
BB1198		putative TetR-family transcriptional regulator	transcription factor activity	regulation of transcription, DNA-dependent	-1.7966	0.189751
BB1199		probable acyl-CoA dehydrogenase	acyl-CoA dehydrogenase activity	electron transport	NA	NA
BB1200		probable short-chain dehydrogenase	oxidoreductase activity	metabolism	-1.70262	0.155505
BB1201	sugE	putative chaperone			-1.28153	0.134326
BB1202		putative TetR-family transcriptional regulator	transcription factor activity	regulation of transcription, DNA-dependent	-1.48091	0.0514108
BB1203		conserved hypothetical protein		Conserved in organism other than E. coli	-1.75468	0.19149
BB1204		LysR-family transcriptional regulator	transcription factor activity	Global Regulatory Functions	-1.96438	0.0500866
BB1205		hypothetical protein		Unknown proteins, no known homologs	1.51823	0.527797
BB1206		putative exported protein		Periplasmic/ Exported/ Lipoprotein	-1.5241	0.0635977
BB1207		putative plasmid-related protein	nucleotidyltransferase activity		-1.19947	0.141654
BB1208		methyl-accepting chemotaxis protein	signal transducer activity	Chemotaxis, motility	-3.58541	0.0247487
BB1209		probable LysR-family transcriptional regulator	transcription factor activity	Global Regulatory Functions	-2.21904	0.117012
BB1210		putative exported protein		Periplasmic/ Exported/ Lipoprotein	-1.69102	0.104061
BB1211		putative membrane protein	catalytic activity	metabolism	-1.59768	0.115223
BB1212		putative exported protein		Periplasmic/ Exported/ Lipoprotein	-1.88137	0.163649
BB1213		putative membrane protein		Cell envelope	-2.29432	0.195266
BB1214		putative exported protein		Periplasmic/ Exported/ Lipoprotein	-2.01592	0.205769
BB1215		probable thiamine pyrophosphate dependentenzyme		metabolism	-1.83988	0.0905465
BB1216		probable aldehyde dehydrogenase	oxidoreductase activity	metabolism	-1.88566	0.126994
BB1217		conserved hypothetical protein		metabolism	-2.39517	0.0778984
BB1218		probable enoyl-CoA dehydratase	catalytic activity	metabolism	-2.02654	0.0554247
BB1219		LysR-family transcriptional regulator	transcription factor activity	Global Regulatory Functions	-1.86127	0.0879682
BB1220		putative membrane protein		Cell envelope	-1.24551	0.185969
BB1221		hypothetical protein		Unknown proteins, no known homologs	-1.57938	0.213065
BB1222		hypothetical protein		Unknown proteins, no known homologs	-1.55246	0.158641
BB1223		putative acetyltransferase	N-acetyltransferase activity		-3.87207	0.1205
BB1224	aadA4	adenyltransferase	nucleotidyltransferase activity		-1.73354	0.092247
BB1225		probable amidase	amidase activity		-1.76592	0.100128
BB1226		putative membrane protein		Cell envelope	-3.21087	0.0474798
BB1227		putative membrane protein		Cell envelope	-2.29815	0.040025
BB1228		putative extracellular solute-binding protein		transport	-2.24058	0.086775
BB1229		2-hydroxychromene-2-carboxylate isomerase	protein disulfide oxidoreductase activity		-2.86522	0.105858
BB1230		putative cyclase			-1.55856	0.131308
BB1231		conserved hypothetical protein		Conserved in organism other than E. coli	-1.5469	0.0948128
BB1232		conserved hypothetical protein		Conserved in organism other than E. coli	-2.52775	0.133893
BB1233		conserved hypothetical protein		Conserved in organism other than E. coli	-1.98878	0.0580724
BB1234	ada	O6-methylguanine-DNA methyltransferase	transcription factor activity	Global Regulatory Functions	-2.10205	0.229149
BB1235		DNA-3-methyladenine glycosylase 1	DNA binding	carbohydrate metabolism	-2.2028	0.306502
BB1236		putative glyxalase			-1.57813	0.0711527
BB1237		putative phosphoesterase	hydrolase activity		-3.15776	0.0351663
BB1238	cioA, qxtA	cytochrome oxidase subunit I	oxidoreductase activity	electron transport	-2.00323	0.0586231
BB1239	cioB, qxtB	cytochrome oxidase subunit II		electron transport	-1.41485	0.0857642
BB1240		conserved hypothetical protein		Conserved in organism other than E. coli	-2.72224	0.0338019
BB1241		putative aminotransferase	transcription factor activity	regulation of transcription, DNA-dependent	-2.08554	0.0642518
BB1242		hypothetical protein		Unknown proteins, no known homologs	-1.76561	0.12577
BB1243	ttrA	tetrathionate reductase subunit A	oxidoreductase activity		-2.1892	0.198153
BB1244	ttrC	tetrathionate reductase subunit C			-2.06618	0.117029
BB1245	ttrB	tetrathionate reductase subunit B	electron transporter activity	electron transport	-5.50943	0.0482113
BB1246		putative exported protein	calcium ion binding	Periplasmic/ Exported/ Lipoprotein	1.01078	0.495699
BB1247		putative hydrolase	hydrolase activity		-1.99799	0.0949093
BB1248	lon, lonD, bsgA	ATP-dependent protease La	ATP-dependent peptidase activity	Folding and Ushering	-1.73445	0.141584
BB1249		heat shock protein	heat shock protein activity	Folding and Ushering	-3.93968	0.101309
BB1250		putative membrane protein		Cell envelope	-2.15592	0.081914
BB1251		putative exported protein		Periplasmic/ Exported/ Lipoprotein	-2.75395	0.0566583
BB1252		LysR-family transcriptional regulator	transcription factor activity	Global Regulatory Functions	-2.25125	0.112037
BB1253		conserved hypothetical protein		Conserved in organism other than E. coli	-2.36437	0.0509447
BB1254	add	adenosine deaminase	adenosine deaminase activity	purine ribonucleoside monophosphate biosynthesis	-1.61326	0.111581
BB1255		putative exported protein		Periplasmic/ Exported/ Lipoprotein	-1.22765	0.0989816
BB1256		putative dimethylmenaquinone methyltransferase	methyltransferase activity		-1.74512	0.084051
BB1257		conserved hypothetical protein		Conserved in organism other than E. coli	-1.69593	0.029595
BB1258		putative transcriptional regulator	DNA binding	regulation of transcription, DNA-dependent	-1.80247	0.159966
BB1259		putative 2-nitropropane dioxygenase	2-nitropropane dioxygenase activity	electron transport	-1.30942	0.13997
BB1260		probable LysR-family transcriptional regulator	transcription factor activity	Global Regulatory Functions	-1.97785	0.0718457
BB1261		putative membrane protein		Cell envelope	-2.45045	0.105152
BB1262		probable AraC-family transcriptional regulator	transcription factor activity	Global Regulatory Functions	-2.10741	0.0660346
BB1263		putative lipoprotein	N-acetylglucosamine metabolism	metabolism	1.00286	0.110067
BB1264		conserved hypothetical protein		Conserved in organism other than E. coli	1.10365	0.538879
BB1265		conserved hypothetical protein		Conserved in organism other than E. coli	1.04925	0.225738
BB1266		conserved hypothetical protein		Conserved in organism other than E. coli	-1.37736	0.227482
BB1267		conserved hypothetical protein		Conserved in organism other than E. coli	-1.45295	0.168491
BB1268	ilvA	threonine dehydratase biosynthetic	threonine ammonia-lyase activity	isoleucine biosynthesis	-2.61649	0.041944
BB1269		putative membrane protein		Cell envelope	-1.45936	0.171107
BB1270		putative ArsR-family transcriptional regulator	transcription factor activity	Global Regulatory Functions	-1.45893	0.0880646
BB1271		putative acyl-CoA dehydrogenase	acyl-CoA dehydrogenase activity	electron transport	-1.72182	0.168091
BB1272		conserved hypothetical protein		Conserved in organism other than E. coli	-3.04633	0.0475664
BB1273		putative exported protein		Periplasmic/ Exported/ Lipoprotein	-2.24615	0.121993
BB1274		putative LysR-family transcriptional regulator	transcription factor activity	Global Regulatory Functions	-1.39536	0.118113
BB1275		putative racemase		metabolism	-2.17433	0.0986732
BB1276		putative integral membrane protein	transporter activity	transport	-3.42227	0.0560455
BB1277		putative LysR-family transcriptional regulator	transcription factor activity	Global Regulatory Functions	-1.19155	0.0886897
BB1278		conserved hypothetical protein		Conserved in organism other than E. coli	-1.82332	0.155485
BB1279		conserved hypothetical protein		Conserved in organism other than E. coli	-1.47103	0.244497
BB1280		putative exported protein	S-adenosylmethionine-dependent methyltransferase activity	Periplasmic/ Exported/ Lipoprotein	1.04915	0.403681
BB1281		two component system sensor kinase	two-component sensor molecule activity	Global Regulatory Functions	-1.51573	0.021144
BB1282		two component system response regulator	two-component response regulator activity	Global Regulatory Functions	-1.59563	0.122843
BB1283	cyoA	putative ubiquinol oxidase polypeptide II	copper ion binding	electron transport	-4.63925	0.144431
BB1284	cyoB	ubiquinol oxidase polypeptide I	cytochrome-c oxidase activity	electron transport	-11.2947	0.0302704
BB1285	cyoC	cytochrome O ubiquinol oxidase	cytochrome-c oxidase activity	electron transport	-13.3981	0.0342856
BB1286	cyoD	cytochrome 0 ubiquinol oxidase			-7.98071	0.0284371
BB1287		putative regulatory protein	transcription factor activity	Global Regulatory Functions	1.09126	0.212793
BB1288		putative transport protein	transporter activity	transport	-1.7381	0.128812
BB1289		putative integral membrane protein		Cell Envelope	3.31739	1.35274
BB1290		conserved hypothetical protein		Conserved in organism other than E. coli	5.03455	1.2427
BB1291		conserved hypothetical protein		Conserved in organism other than E. coli	8.51178	2.75616
BB1292		putative exported protein		Periplasmic/ Exported/ Lipoprotein	25.2959	6.33103
BB1293		putative lipoprotein		Periplasmic/ Exported/ Lipoprotein	-2.12046	0.111944
BB1294	bfrG	putative TonB-dependent receptor	receptor activity	transport	-2.52749	0.127727
BB1295		putative exported protein		Periplasmic/ Exported/ Lipoprotein	-2.1323	0.139856
BB1296		putative chromate transport protein	chromate transporter activity	chromate transport	-1.5206	0.222966
BB1297		putative lipoprotein	metalloendopeptidase activity	Folding and Ushering	-2.01871	0.122392
BB1298		conserved hypothetical protein		Conserved in organism other than E. coli	2.0688	1.07226
BB1299		putative exported protein		Periplasmic/ Exported/ Lipoprotein	-1.67788	0.132282
BB1300		conserved hypothetical protein		Conserved in organism other than E. coli	1.51108	0.372882
BB1301		putative exported protein		Periplasmic/ Exported/ Lipoprotein	-1.5588	0.195447
BB1302		putative RNA polymerase sigma factor	transcription factor activity	Global Regulatory Functions	-2.15311	0.0619023
BB1303		conserved hypothetical protein		Conserved in organism other than E. coli	-1.78497	0.137109
BB1304		conserved hypothetical protein		Conserved in organism other than E. coli	-1.67646	0.096933
BB1305		putative oxidoreductase	oxidoreductase activity	metabolism	-1.24708	0.113959
BB1306		exported SurF1-family protein		Periplasmic/ Exported/ Lipoprotein	-2.03568	0.0716419
BB1307		cytochrome ubiquinol oxidase subunit IV			-1.1269	0.288389
BB1308		cytochrome ubiquinol oxidase subunit III	cytochrome-c oxidase activity	electron transport	-2.39402	0.062156
BB1309		cytochrome ubiquinol oxidase subunit I	cytochrome-c oxidase activity	electron transport	-4.20322	0.115974
BB1310		putative ubiquinol oxidase subunit II	cytochrome-c oxidase activity	electron transport	-2.03526	0.0491579
BB1311		putative membrane transport protein	transporter activity	transport	-3.65538	0.0525002
BB1312		conserved hypothetical protein		Conserved in organism other than E. coli	-1.29036	0.25472
BB1313		putative amino-acid dehydratase	amino acid metabolism	metabolism	-2.88873	0.0551335
BB1314		putative membrane protein		Cell envelope	-6.07217	0.0756327
BB1315		putative universal stress protein		Folding and Ushering	-23.4151	0.00691857
BB1316		putative chromate transporter	chromate transporter activity	transport	-2.54173	0.0900333
BB1317		putative chromate transporter	chromate transporter activity	transport	-3.41403	0.099725
BB1318		conserved hypothetical protein	S-adenosylmethionine-dependent methyltransferase activity	Conserved in organism other than E. coli	-2.17548	0.118825
BB1319	fdsD	putative NAD-dependent formate dehydrogenasedelta subunit	oxidoreductase activity	metabolism	-2.44111	0.100031
BB1320	fdhD, fdsC	formate dehydrogenase associated protein	formate dehydrogenase activity	electron transport	-1.89213	0.113957
BB1321	fdsA	NAD-dependent formate dehydrogenase alphasubunit	electron transporter activity	electron transport	-1.79426	0.0315626
BB1322	fdsB	NAD-dependent formate dehydrogenase betasubunit	NADH dehydrogenase (ubiquinone) activity	mitochondrial electron transport, NADH to ubiquinone	-2.2615	0.0758305
BB1323	fdsG	NAD-dependent formate dehydrogenase gammasubunit	NADH dehydrogenase (ubiquinone) activity	mitochondrial electron transport, NADH to ubiquinone	-3.36999	0.0465489
BB1324		putative molybdenum-binding protein	transcription factor activity	Global Regulatory Functions	-2.38024	0.135173
BB1325	moaA	molybdenum cofactor biosynthesis protein	catalytic activity		-1.85293	0.166954
BB1326	moeA	molybdopterin cofactor biosynthesis protein		Mo-molybdopterin cofactor biosynthesis	-1.59563	0.0471508
BB1327	moaB	molybdenum cofactor biosynthesis protein		Mo-molybdopterin cofactor biosynthesis	-1.24395	0.0837172
BB1328	moaE	molybdopterin converting factor		Mo-molybdopterin cofactor biosynthesis	-1.53694	0.123707
BB1329	moaD	molybdopterin converting factor		sulfur metabolism	-1.54114	0.135911
BB1330	moaC	molybdenum cofactor biosynthesis protein		Mo-molybdopterin cofactor biosynthesis	-1.50607	0.087507
BB1331		putative exported protein		Periplasmic/ Exported/ Lipoprotein	-1.71498	0.111092
BB1332		putative hydrolase	hydrolase activity		-1.79173	0.14564
BB1333		putative lipoprotein		Periplasmic/ Exported/ Lipoprotein	-2.20426	0.0559952
BB1334		AhpC			-1.00283	0.155466
BB1335		putative membrane transport protein	transporter activity	transport	-1.21831	0.216193
BB1336		putative exported protein		Periplasmic/ Exported/ Lipoprotein	-3.35973	0.064311
BB1337		biotin synthase	biotin biosynthesis	metabolism	-2.98946	0.0834308
BB1338		putative exported protein		Periplasmic/ Exported/ Lipoprotein	-2.86771	0.146399
BB1339		putative exported protein		Periplasmic/ Exported/ Lipoprotein	-2.20426	0.108232
BB1340		putative TetR-family transcriptional regulator	transcription factor activity	Global Regulatory Functions	-1.49852	0.209095
BB1341		carboxyvinyl-carboxyphosphonatephosphorylmutase	carboxyvinyl-carboxyphosphonate phosphorylmutase activity	metabolism	NA	NA
BB1342	acnA, acn	aconitate hydratase	RNA binding	metabolism	-1.69362	0.0510294
BB1343		dihydroorotase-like protein	allantoinase activity		-1.41983	0.135377
BB1344		probable hydrolase	hydrolase activity	metabolism	-2.77815	0.062736
BB1345		conserved hypothetical protein		Conserved in organism other than E. coli	-1.98592	0.127928
BB1346		putative exported protein		Periplasmic/ Exported/ Lipoprotein	-1.69478	0.104543
BB1347		putative fumarate reductase flavoproteinsubunit	succinate dehydrogenase activity	electron transport	NA	NA
BB1348		putative exported protein		Periplasmic/ Exported/ Lipoprotein	-1.69942	0.170376
BB1349		putative exported protein		Periplasmic/ Exported/ Lipoprotein	-1.44512	0.189189
BB1350		conserved hypothetical protein		Conserved in organism other than E. coli	-1.49293	0.120123
BB1351		probable GntR-family transcriptional regulator	transcription factor activity	Global Regulatory Functions	1.26225	0.319793
BB1352		putative aldo			-1.58645	0.0716345
BB1353	lnt, cutE	putative apolipoprotein N-acyltransferase	N-acyltransferase activity	nitrogen metabolism	-2.17863	0.108681
BB1354	corC	magnesium and cobalt efflux protein			-1.13905	0.230103
BB1355		conserved hypothetical protein		Conserved in organism other than E. coli	-2.35763	0.130902
BB1356		PhoH-like protein	ATP binding	cellular response to phosphate starvation	-2.37683	0.0978088
BB1357		conserved hypothetical protein		Conserved in organism other than E. coli	-2.73574	0.0850727
BB1358		putative membrane protein		Cell envelope	-1.45274	0.11265
BB1359	secF	protein-export membrane protein	protein translocase activity	transport	-1.20708	0.175558
BB1360	secD	protein-export membrane protein	protein translocase activity	transport	-1.22523	0.254557
BB1361		putative secreted protein			-1.07772	0.213647
BB1362	tgt	queuine tRNA-ribosyltransferase	queuine tRNA-ribosyltransferase activity	translation	-1.4765	0.176079
BB1363	queA	S-adenosylmethionine:tRNAribosyltransferase-isomerase	transferase activity	translation	-1.59435	0.15806
BB1364		probable D-alanyl-D-alanine carboxypeptidase	serine carboxypeptidase activity	proteolysis and peptidolysis	-1.24467	0.10753
BB1365	upp, uraP	uracil phosphoribosyltransferase	uracil phosphoribosyltransferase activity	uracil salvage	1.13417	0.358248
BB1366	prn	pertactin precursor	protein binding	cell adhesion	-1.10903	0.157006
BB1367	cysG	siroheme synthase	uroporphyrin-III C-methyltransferase activity	porphyrin biosynthesis	-5.40741	0.0592621
BB1368		putative membrane protein		Cell envelope	1.43866	0.489286
BB1369		putative membrane protein		Cell envelope	-3.32819	0.114108
BB1370		putative membrane protein		Cell envelope	-3.79366	0.0732814
BB1371		hypothetical protein		Unknown proteins, no known homologs	-2.79505	0.101491
BB1372	ubiD	3-octaprenyl-4-hydroxybenzoate carboxy-lyase	lyase activity		-1.46495	0.150331
BB1373		putative transglycosylase			1.1387	0.23766
BB1374		probable aminotransferase	transaminase activity	biosynthesis	-1.04165	0.411866
BB1375		conserved hypothetical protein		Conserved in organism other than E. coli	-2.0386	0.226846
BB1376	maeB	NADP-dependent malic enzyme	malate dehydrogenase (oxaloacetate-decarboxylating) (NADP+) activity	metabolism	-1.12831	0.196589
BB1377		conserved hypothetical protein	catalytic activity	Conserved in organism other than E. coli	-1.23464	0.146914
BB1378		conserved hypothetical protein		Conserved in organism other than E. coli	1.33239	0.574005
BB1379		conserved hypothetical protein		Conserved in organism other than E. coli	-1.37032	0.125044
BB1380	tktA, tkt	transketolase 1	transketolase activity		-1.87356	0.117382
BB1381	gap, hexC	glyceraldehyde-3-phosphate dehydrogenase	glycolysis	metabolism	-2.96181	0.0630037
BB1382	pgk	phosphoglycerate kinase	glycolysis	metabolism	-2.62022	0.133656
BB1383	fabI, envM	enoyl-[acyl-carrier-protein] reductase [NADH]	enoyl-[acyl-carrier protein] reductase (NADH) activity	metabolism	-4.75935	0.0661614
BB1384	ackA, ack	acetate kinase	acetate kinase activity	organic acid metabolism	-5.7156	0.0892452
BB1385		phosphate acetyl	acyltransferase activity	metabolism	-3.27657	0.19495
BB1386		conserved hypothetical protein		Conserved in organism other than E. coli	-3.24444	0.0869989
BB1387		probable glutathione S-transferase	transferase activity		-1.57938	0.206718
BB1388		conserved hypothetical protein		Conserved in organism other than E. coli	1.4442	0.77221
BB1389		conserved hypothetical protein		Conserved in organism other than E. coli	-2.59014	0.140588
BB1390		putative acetyltransferase	N-acetyltransferase activity		-2.0253	0.134758
BB1391	cbpA	curved DNA-binding protein	DNA binding	Folding and Ushering	-2.1815	0.141151
BB1392		conserved hypothetical protein		Conserved in organism other than E. coli	-1.75313	0.100728
BB1393		putative membrane protein		transport	-2.33875	0.0906526
BB1394		putative membrane protein		Cell envelope	-2.44051	0.106014
BB1395	pitA, pit	probable phosphate transporter	inorganic phosphate transporter activity	transport	-2.0985	0.0933568
BB1396	mog, mogA, chlG	molybdopterin biosynthesis protein		Mo-molybdopterin cofactor biosynthesis	-1.85258	0.0797607
BB1397		putative exported protein		Periplasmic/ Exported/ Lipoprotein	-1.44344	0.138188
BB1398		putative peptidase	metalloendopeptidase activity	proteolysis and peptidolysis	-1.31828	0.0836981
BB1399		hypothetical protein		Unknown proteins, no known homologs	-1.27856	0.158248
BB1400	infA	translation initiation factor IF-1	RNA binding	translation	-3.28524	0.17742
BB1401		conserved hypothetical protein	carbon-sulfur lyase activity	metabolism	-1.52387	0.201692
BB1402		formate dehydrogenase	formate dehydrogenase activity	L-serine biosynthesis	1.10365	0.366974
BB1403		conserved hypothetical protein		Conserved in organism other than E. coli	-2.61194	0.10352
BB1404		putative transporter protein		transport	-1.80443	0.0834386
BB1405	fmdA	formamidase	formamidase activity	metabolism	-1.84056	0.118541
BB1406		putative LuxR-family transcriptional regulator	transcription factor activity	Global Regulatory Functions	-1.2919	0.0819616
BB1407		conserved hypothetical protein		Conserved in organism other than E. coli	-2.8496	0.0616917
BB1408	fba, fda, cbbA	fructose-bisphosphate aldolase	fructose-bisphosphate aldolase activity	metabolism	-1.96206	0.164738
BB1409		conserved hypothetical protein	carbon-sulfur lyase activity	metabolism	-2.2802	0.0811681
BB1410	purC	phosphoribosylaminoimidazole-succinocarboxamidesynthase	phosphoribosylaminoimidazolesuccinocarboxamide synthase activity	purine nucleotide biosynthesis	-1.17214	0.046907
BB1411		conserved hypothetical protein		Conserved in organism other than E. coli	-1.64153	0.256735
BB1412		putative DNA-binding protein	DNA binding	Global Regulatory Functions	-1.75143	0.0514417
BB1413		putative membrane protein		Cell envelope	-1.53305	0.155231
BB1414		putative membrane protein		Cell envelope	-2.34041	0.0814174
BB1415	purE	phosphoribosylaminoimidazole carboxylasecatalytic subunit	phosphoribosylaminoimidazole carboxylase activity	'de novo' IMP biosynthesis	-3.48939	0.066081
BB1416	purK	phosphoribosylaminoimidazole carboxylase ATPasesubunit	phosphoribosylaminoimidazole carboxylase activity	'de novo' IMP biosynthesis	-2.39923	0.162366
BB1417		conserved hypothetical protein		Conserved in organism other than E. coli	-3.49824	0.0594609
BB1418		putative extracellular solute-binding protein	transporter activity	transport	2.52478	0.671104
BB1419		putative transcriptional regulator	DNA binding	regulation of transcription, DNA-dependent	1.34478	0.60074
BB1420		putative arginase	catalytic activity		-1.07225	0.194074
BB1421		putative amino acid-binding periplasmic protein	transporter activity	transport	1.26612	0.716619
BB1422		putative inner membrane component ofbinding-protein-dependent transport system	transporter activity	transport	-1.3993	0.118603
BB1423		putative ATP-binding component of ABCtransporter	ATP-binding cassette (ABC) transporter activity	transport	-1.57138	0.111107
BB1424		putative thiamine-pyrophosphate-requiringenzyme		metabolism	-1.87498	0.169513
BB1425		conserved hypothetical protein	oxidoreductase activity	metabolism	-1.44512	0.311565
BB1426	gcdH	glutaryl-CoA dehydrogenase	glutaryl-CoA dehydrogenase activity	electron transport	-2.12409	0.101092
BB1427	ilvG	putative acetolactate synthase large subunit	acetolactate synthase activity		-2.64676	0.0787615
BB1428		probable LysR-familyt ranscriptional regulator	transcription factor activity	Global Regulatory Functions	-2.1863	0.0967914
BB1429	xerD, xprb	integrase	DNA binding	DNA recombination	-1.33387	0.0846564
BB1430		conserved hypothetical protein		Conserved in organism other than E. coli	-1.71539	0.0709317
BB1431		conserved hypothetical protein	hydrolase activity, acting on glycosyl bonds		-2.32724	0.145507
BB1432		conserved hypothetical protein		Conserved in organism other than E. coli	-2.24921	0.0943327
BB1433	pbpG	probable D-alanyl-D-alanine carboxypeptidase	serine carboxypeptidase activity	proteolysis and peptidolysis	-1.18998	0.11218
BB1434		hypothetical protein		Unknown proteins, no known homologs	-1.94172	0.161133
BB1435		putative membrane protein	transporter activity	transport	-2.12137	0.149093
BB1436		conserved hypothetical protein		Conserved in organism other than E. coli	-1.86546	NA
BB1437		putative nuclease	DNA binding	DNA repair	-2.5166	0.0591329
BB1438	dnaX, dnaZ, dnazX	DNA polymerase III subunit Tau	nucleotide binding	DNA replication	-1.23207	0.110419
BB1439		conserved hypothetical protein		Conserved in organism other than E. coli	-1.75904	0.0306833
BB1440	recR	recombination protein RecR	nucleic acid binding	DNA repair	-2.16674	0.13613
BB1441		conserved hypothetical protein		metabolism	-1.59678	0.23576
BB1442		putative exported protein		Periplasmic/ Exported/ Lipoprotein	3.47633	0.757704
BB1443		probable ATP-binding ABC transporter protein	ATP-binding cassette (ABC) transporter activity	transport	-1.19817	0.131838
BB1444		probable transmembrane permease ABC transporterprotein	transporter activity	transport	-1.10054	0.156972
BB1445	talB	transaldolase B	pentose-phosphate shunt	metabolism	-1.8557	0.0807457
BB1446	carA, pyrA	carbamoyl-phosphate synthase small chain	carbamoyl-phosphate synthase (glutamine-hydrolyzing) activity	nitrogen metabolism	-1.613	0.0485445
BB1447	carB, pyrA	carbamoyl-phosphate synthase large chain	IMP cyclohydrolase activity	purine nucleotide biosynthesis	-1.98838	0.0428738
BB1448		probable short chain dehydrogenase	oxidoreductase activity	metabolism	-1.76372	0.136153
BB1449	gpmB	probable phosphoglycerate mutase 2	phosphoglycerate mutase activity	metabolism	-1.05572	0.142652
BB1450		LysR-family transcriptional regulator	transcription factor activity	Global Regulatory Functions	-1.63558	0.162318
BB1451		probable ATP-binding component of ABCtransporter	ATP-binding cassette (ABC) transporter activity	transport	-1.7	0.12567
BB1452		probable permease component of ABC transporter	transporter activity	transport	-1.67251	0.110136
BB1453		putative regulatory lipoprotein	transporter activity	transport	1.37369	0.603945
BB1455		putative xanthine	transporter activity	transport	-2.05243	0.0693123
BB1456		methyl-accepting chemotaxis protein	signal transducer activity	Chemotaxis, motility	1.98227	0.734637
BB1457	greA	transcription elongation factor	DNA binding	Global Regulatory Functions	-2.36719	0.120746
BB1458		conserved hypothetical protein		Conserved in organism other than E. coli	-1.9675	0.121298
BB1459	rrmJ, ftsJ, mrsF	ribosomal RNA large subunit methyltransferase j	methyltransferase activity		1.10687	0.198268
BB1460	ftsH, hflB, mrsC, tolZ	cell division protein	metalloendopeptidase activity	cytokinesis	-1.91586	0.157529
BB1461	folP, dhpS	dihydropteroate synthase	dihydropteroate synthase activity	folic acid and derivative biosynthesis	-1.55246	0.0856958
BB1462	mrsA	phosphoglucomutase	intramolecular transferase activity, phosphotransferases	carbohydrate metabolism	-1.69045	0.112849
BB1463		conserved hypothetical protein		Conserved in organism other than E. coli	-1.66605	0.118862
BB1464	ppx	exopolyphosphatase	exopolyphosphatase activity		-1.07191	0.146183
BB1465	ppk	polyphosphate kinase	polyphosphate kinase activity	polyphosphate biosynthesis	-1.14801	0.47999
BB1466	pstS, phoS	phosphate-binding periplasmic protein precursor	transporter activity	transport	-3.11731	0.093636
BB1467	pstC, phoW	phosphate transport system permease protein	inorganic phosphate transporter activity	phosphate transport	-1.42174	0.173758
BB1468	pstA, phoT	phosphate transport system permease protein	inorganic phosphate transporter activity	phosphate transport	-2.52428	0.0910115
BB1469	pstB, phoT	phosphate transport ATP-binding protein	ATP-binding cassette (ABC) transporter activity	phosphate transport	-1.38504	0.227042
BB1470		conserved hypothetical protein	catalytic activity	Conserved in organism other than E. coli	1.26964	0.393012
BB1471		putative exported protein		Periplasmic/ Exported/ Lipoprotein	-1.20588	0.30906
BB1472		conserved hypothetical protein		Conserved in organism other than E. coli	-1.20902	0.18303
BB1473		putative oxidoreductase	oxidoreductase activity		-1.50219	0.109314
BB1474		putative DNA-binding protein	DNA binding		-1.24209	0.132451
BB1475		putative exported protein		Periplasmic/ Exported/ Lipoprotein	-1.42603	0.128653
BB1476		Putative gluconate dehydrogenase		metabolism	-1.52738	0.357977
BB1477		Putative cytochrome C precursor	alcohol dehydrogenase activity	electron transport	-1.96438	0.243057
BB1478		Putative carbonic anhydrase precursor	carbonate dehydratase activity	carbon utilization	5.4584	2.63124
BB1479		Putative regulatory protein	transcription factor activity	Global Regulatory Functions	-1.60595	0.15882
BB1480	gbd	NAD-dependent 4-hydroxybutyrate dehydrogenase	iron ion binding	metabolism	-2.92	0.0660202
BB1481		Putative ketoglutarate semialdehydedehydrogenase	phenylacetaldehyde dehydrogenase activity	metabolism	-3.49454	0.0826456
BB1482		Hypothetical protein		Unknown proteins, no known homologs	-1.06524	0.134991
BB1483		Hypothetical protein		Unknown proteins, no known homologs	-1.69275	0.0945722
BB1484		Putative branched-chain amino acid transporterATP-binding protein	ATP-binding cassette (ABC) transporter activity	transport	-1.84879	NA
BB1485		Putative branched-chain amino acid transporterATP-binding protein	ATP-binding cassette (ABC) transporter activity	transport	-1.55954	0.155563
BB1486		Putative high-affinity branched-chain amino acidtransporter membrane protein	transporter activity	transport	-1.50206	0.0489622
BB1487		Putative branched-chain amino acid transportermembrane protein	transporter activity	transport	-2.35305	0.144231
BB1488		Putative branched-chain amino acid transportersubstrate binding protein		transport	-2.00444	0.126978
BB1489		Putative high-affinity branched-chain amino acidtransporter ATP-binding protein	ATP-binding cassette (ABC) transporter activity	transport	-2.38219	0.1418
BB1490		Putative branched-chain amino acid transporterATP-binding protein	ATP-binding cassette (ABC) transporter activity	transport	-1.84261	0.0932566
BB1491		Putative high-affinity branched-chain amino acidtransporter membrane protein	transporter activity	transport	-1.30838	0.128159
BB1492		Putative high-affinity branched-chain amino acidtransporter membrane protein	transporter activity	transport	-1.10544	0.123897
BB1493		Putative branched-chain amino acid transportersubstrate-binding protein		transport	-2.1892	0.0588911
BB1494		conserved hypothetical protein		Conserved in organism other than E. coli	-1.62355	0.10318
BB1495		Putative transcriptional regulator	DNA binding	regulation of transcription, DNA-dependent	-1.50083	0.09813
BB1496		Putative short chain dehydrogenase	oxidoreductase activity	metabolism	-1.6957	0.223877
BB1497		putative exported protein		Periplasmic/ Exported/ Lipoprotein	-1.45423	0.129727
BB1498		Putative hydrolase	hydrolase activity	metabolism	-1.50342	0.142798
BB1499		Putative monoxygenase	monooxygenase activity	electron transport	-1.66829	0.157388
BB1500		Putative 3-hydroxybutyryl-CoA dehydrogenase	oxidoreductase activity	metabolism	-2.26253	0.139911
BB1501		Putative enoyl-CoA hydratase	catalytic activity	metabolism	1.22794	0.216698
BB1502		Putative L-carnitine dehydrogenase-like protein		metabolism	-1.49271	0.175416
BB1503		Putative ABC transport system, solute-bindingprotein		transport	1.31023	NA
BB1504		Putative ABC transport system, permease protein	transporter activity	transport	-1.27152	0.251885
BB1505		Putative ABC transport system, permease protein	transporter activity	transport	-1.36224	0.264108
BB1506		Putative ABC transport system, ATP-bindingprotein	ATP-binding cassette (ABC) transporter activity	transport	-1.29717	0.264269
BB1507		Putativa ABC transport system, ATP-bindingprotein	ATP-binding cassette (ABC) transporter activity	transport	1.21511	1.02639
BB1508		Putative amidase	amidase activity		1.30711	0.677842
BB1509		Conserved hypothetical protein		Conserved in organism other than E. coli	-1.07516	0.176695
BB1510		Putative GntR-family transcriptional regulator	transcription factor activity	Global Regulatory Functions	-1.35388	0.0916524
BB1511		Conserved hypothetical protein		Conserved in organism other than E. coli	-1.63128	0.171731
BB1512		probable short chain dehydrogenase	oxidoreductase activity	metabolism	-1.25259	0.115951
BB1513		probable short chain dehydrogenase	oxidoreductase activity	metabolism	-1.24458	0.273062
BB1514		Putative ABC transport system, membrane protein		transport	-1.72571	0.103184
BB1515		Putative ABC transport system, membrane protein		transport	-1.50561	0.0894584
BB1516		Putative ABC transport system, solute-bindingprotein		transport	-1.11764	0.149043
BB1517		Hypothetical protein		Unknown proteins, no known homologs	-1.32092	0.0701532
BB1518		Putative hydrolase	hydrolase activity	metabolism	-1.40068	0.100937
BB1519		Putative GntR-family transcriptional regulator	transcription factor activity	Global Regulatory Functions	-1.02108	0.197633
BB1520		Putative AsnC-family transcriptional regulator	transcription factor activity	Global Regulatory Functions	-1.7773	0.141669
BB1521		Putative diaminopropionate ammonia-lyase	amino acid metabolism	metabolism	-1.90454	0.133552
BB1522		Putative peptidase	metallopeptidase activity	proteolysis and peptidolysis	-1.93227	0.0603943
BB1523		Putative ABC transport system, substrate-bindingprotein	transporter activity	transport	-1.75344	0.119597
BB1524		Putative ABC transport system, integral membraneprotein	transporter activity	transport	-4.61338	0.029023
BB1525		Putative ABC transport system, integral membraneprotein	transporter activity	transport	-2.29655	0.0755888
BB1526		Putative ABC transport system, ATP-bindingprotein	ATP-binding cassette (ABC) transporter activity	transport	-1.68357	0.142651
BB1527		Putative membrane protein		Cell envelope	-1.78625	0.151114
BB1528		Putative amino acid aminotransferase			-2.19987	0.187371
BB1529		Putative dehydrogenase	oxidoreductase activity, acting on the CH-OH group of donors, NAD or NADP as acceptor	metabolism	-2.60372	0.0791271
BB1530		Putative amino acid hydrolase	metallopeptidase activity	proteolysis and peptidolysis	-3.51061	0.0847671
BB1531		Putative decarboxylase	racemase and epimerase activity, acting on amino acids and derivatives	metabolism	-1.65826	0.0683913
BB1532		putative aldolase	aldolase activity	metabolism	-1.70321	0.0397379
BB1533		putative creatinine amidohydrolase	hydrolase activity		-1.8028	0.16548
BB1534		putative exported protein		Periplasmic/ Exported/ Lipoprotein	-3.21191	0.0632974
BB1535		putative exported protein		Periplasmic/ Exported/ Lipoprotein	-2.04238	0.110926
BB1536		Putative LysR-family transcriptional regulator	transcription factor activity	Global Regulatory Functions	-2.22302	0.0510477
BB1537		putative exported protein		Periplasmic/ Exported/ Lipoprotein	-1.83478	0.110957
BB1538		Putative membrane protein	cation transporter activity	potassium ion transport	-1.54209	0.0990495
BB1539		Putative LysR-family transcriptional regulator	transcription factor activity	Global Regulatory Functions	-1.54811	0.0490241
BB1540		Hypothetical protein		Unknown proteins, no known homologs	-1.53637	0.0803791
BB1541		Putative transferase	transferase activity		-1.53494	0.154153
BB1542	metC	cystathionase beta-lyase	amino acid metabolism	metabolism	-1.26827	0.0430287
BB1543		Conserved hypothetical protein	hydrolase activity, acting on ester bonds	metabolism	-1.69767	0.0966347
BB1544		putative exported protein		Periplasmic/ Exported/ Lipoprotein	-1.52809	0.194233
BB1545	bisC	Putative biotin sulfoxide reductase	oxidoreductase activity	electron transport	-1.91475	0.120508
BB1546		Conserved hypothetical protein	hydrolase activity, acting on carbon-nitrogen (but not peptide) bonds	nitrogen metabolism	-2.40417	0.0320871
BB1547		Putative amino acid ABC transport system,ATP-binding protein	ATP-binding cassette (ABC) transporter activity	transport	-2.20622	0.149821
BB1548		Putative amino acid ABC transport system,ATP-binding protein	ATP-binding cassette (ABC) transporter activity	transport	-2.04659	0.0725665
BB1549		Putative amino acid ABC transport system,membrane protein	transporter activity	transport	-2.07395	0.0997184
BB1550		Putative amino acid ABC transport system,membrane protein	transporter activity	transport	-1.50744	0.2817
BB1551		Putative amino acid ABC transport system,substrate-binding protein		transport	-1.08479	0.0824763
BB1552		Putative exported protein		Periplasmic/ Exported/ Lipoprotein	-1.42153	0.119879
BB1553		Hypothetical protein		Unknown proteins, no known homologs	-2.53939	0.0871912
BB1554		Putative UDP-N-acetylglucosamine1-carboxyvinyltransferase	transferase activity		-3.0272	0.113522
BB1555		Conserved hypothetical protein		Conserved in organism other than E. coli	-1.57039	0.213599
BB1556		ABC transporter, ATP-binding protein	ATP-binding cassette (ABC) transporter activity	transport	-1.96711	0.138784
BB1557	tpm	thiopurine S-methyltransferase	thiopurine S-methyltransferase activity		-1.09015	0.137066
BB1558	vir-18	vir-repressed protein			-1.9192	0.0976943
BB1559		putative exported protein		Periplasmic/ Exported/ Lipoprotein	-2.953	0.0655093
BB1560		putative lipoprotein		Periplasmic/ Exported/ Lipoprotein	-1.20106	0.132806
BB1561		conserved hypothetical protein		Conserved in organism other than E. coli	-4.78504	0.110757
BB1562		putative phospholipase			-1.61483	0.179673
BB1563		probable aldehyde dehydrogenase	oxidoreductase activity	metabolism	-1.7442	0.172624
BB1564		putative exported protein	catalytic activity, signal transduction	signal transduction	-2.6068	0.0908456
BB1565		conserved hypothetical protein		Conserved in organism other than E. coli	-1.76875	0.0738993
BB1566		biotin carboxyl carrier protein	acetyl-CoA carboxylase activity	fatty acid biosynthesis	1.8196	0.634574
BB1567		probable carboxylase			1.67174	0.719974
BB1568		conserved hypothetical protein		Conserved in organism other than E. coli	-1.13827	0.60305
BB1569		conserved hypothetical protein	aminocarboxymuconate-semialdehyde decarboxylase activity	metabolism	-2.15545	0.118652
BB1570		conserved hypothetical protein		Conserved in organism other than E. coli	-1.24007	0.0890749
BB1571		GntR-family transcriptional regulator	transcription factor activity	Global Regulatory Functions	-1.28902	0.0843983
BB1572	accC, fabG	biotin carboxylase	biotin carboxylase activity	metabolism	1.45397	0.621255
BB1573		putative acyl-CoA carboxylase	biotin carboxylase activity		1.16398	0.362152
BB1574		Putative biotinylated protein			1.77498	0.821983
BB1575		Putative acetyl-CoA synthetase			-1.14589	0.21613
BB1576		Conserved hypothetical protein		Conserved in organism other than E. coli	1.7782	0.489178
BB1577		Putative solute-binding protein		transport	1.47129	0.104604
BB1578		Putative membrane protein		Cell envelope	-1.425	0.172592
BB1579		Putative membrane protein		Cell envelope	-1.94973	0.0821064
BB1580		Putative membrane protein	transporter activity	transport	1.15693	0.315561
BB1581		Putative reductase	disulfide oxidoreductase activity	electron transport	-2.60783	0.113513
BB1582		Hypothetical protein		Unknown proteins, no known homologs	-1.96051	0.101311
BB1583		Putative decarboxylase	lyase activity	aromatic compound metabolism	-1.75499	0.199359
BB1584		Putative LysR-family transcriptional regulator	transcription factor activity	regulation of transcription, DNA-dependent	1.52448	1.19905
BB1585		putative membrane protein		Cell envelope	-2.06403	0.144507
BB1586	ndoA, pahA2	Putative ferredoxin	oxidoreductase activity	metabolism	-1.97927	0.174423
BB1587		Putative oxygenase	catalytic activity	metabolism	1.27594	0.798656
BB1588		Putative cyclodeaminase			-1.31898	0.0601041
BB1589		Putative dioxygenase	oxidoreductase activity, acting on single donors with incorporation of molecular oxygen, incorporation of two atoms of oxygen		1.29956	0.533486
BB1590		Putative dioxygenase (small subunit)	oxidoreductase activity, acting on single donors with incorporation of molecular oxygen, incorporation of two atoms of oxygen	electron transport	-1.02956	0.346108
BB1591		Putative oxygenase (large subunit)	iron ion binding	electron transport	-1.54594	0.181004
BB1592		Putative ABC transport system, substrate-bindingprotein		transport	2.3332	0.626491
BB1593		Putative ABC transport system, membrane protein	transporter activity	transport	-2.12409	0.240601
BB1594		Putative ABC transport system, membrane protein	transporter activity	transport	-1.83106	0.275602
BB1595		Putative ABC transport system, ATP-bidningprotein	ATP-binding cassette (ABC) transporter activity	transport	-1.64578	0.084887
BB1596		Putative ABC transport system, ATP-bindingprotein	ATP-binding cassette (ABC) transporter activity	transport	-1.41829	0.119542
BB1597		Putative oxidoreductase	oxidoreductase activity	metabolism	-2.13689	0.114444
BB1598		Putative glutamyltransferase	gamma-glutamyltransferase activity		-1.53068	0.138084
BB1599		putative exported protein		Periplasmic/ Exported/ Lipoprotein	-1.51203	0.158852
BB1600		Putative GntR-family transcriptional regulator	transcription factor activity	Global Regulatory Functions	-1.86757	0.135918
BB1601		Putative membrane protein		Cell envelope	-2.29762	0.111956
BB1602		Conserved hypothetical protein		Conserved in organism other than E. coli	-1.26054	0.195807
BB1603		Putative exported protein		Periplasmic/ Exported/ Lipoprotein	-1.52013	0.0790867
BB1604		Putative exported protein		Periplasmic/ Exported/ Lipoprotein	-1.0253	0.268826
BB1605		putative exported protein		Periplasmic/ Exported/ Lipoprotein	NA	NA
BB1606		Putative oxidoreductase	oxidoreductase activity	electron transport	-3.42227	0.1725
BB1607		Putative LysR-family transcriptional regulator	transcription factor activity	Global Regulatory Functions	-1.5684	0.088017
BB1608		hypothetical protein		Unknown proteins, no known homologs	3.44017	1.50712
BB1609	bscF	putative type III secretion protein		TTSS	5.95588	1.83652
BB1610	bscE	hypothetical protein		Unknown proteins, no known homologs	8.56416	1.51512
BB1611	bscD	putative type III secretion protein		TTSS	3.736	2.74486
BB1612	bcrD	putative type III secretion pore protein		TTSS	3.0834	0.410269
BB1613		conserved hypothetical protein		Conserved in organism other than E. coli	2.61241	1.29809
BB1614		conserved hypothetical protein		Conserved in organism other than E. coli	4.91509	4.3526
BB1615		hypothetical protein		Unknown proteins, no known homologs	5.94863	3.90597
BB1616	bopN	putative outer protein N		TTSS	6.39927	2.13965
BB1617	bsp22	putative secreted protein		TTSS	16.8601	12.7598
BB1618		hypothetical protein		Unknown proteins, no known homologs	16.184	8.399
BB1619	bcrH1	putative regulatory protein		Global Regulatory Functions	9.14243	4.19218
BB1620	bopD	putative outer protein D		TTSS	8.21988	4.70282
BB1621	bopB	putative outer protein B		TTSS	4.61251	3.00183
BB1622	bcrH2	putative regulatory protein		Global Regulatory Functions	6.27075	3.04248
BB1623	bcr4	hypothetical protein		Unknown proteins, no known homologs	6.32297	1.45764
BB1624	bscI	putative type III secretion protein		TTSS	3.47865	1.14557
BB1625	bscJ	putative type III secretion protein		TTSS	1.42959	0.641226
BB1626	bscK	conserved hypothetical protein		Conserved in organism other than E. coli	1.07121	0.758943
BB1627	bscL	putative type III secretion protein		TTSS	3.01712	0.279933
BB1628	bscN	putative ATP synthase in type III secretionsystem	ATP binding	TTSS	3.27105	2.32399
BB1629	bscO	putative type III secretion protein		TTSS	3.47744	2.45932
BB1630	bscP	hypothetical protein		Unknown proteins, no known homologs	10.3731	0.244659
BB1631	bscQ	putative type III secretion protein		TTSS	3.08199	1.58046
BB1632	bscR	putative type III secretion protein	type III protein (virulence-related) secretor activity	TTSS	1.77147	1.80949
BB1633	bscS	putative type III secretion protein		TTSS	1.53384	NA
BB1634	bscT	putative type III secretion protein		TTSS	2.57907	2.08304
BB1635	bscU	putative type III secretion protein		TTSS	1.37772	0.100822
BB1636	bscW	hypothetical protein		Unknown proteins, no known homologs	4.45639	2.00996
BB1637	bscC	putative type III secretion protein		protein secretion	3.39555	1.92984
BB1638	brpL	putative RNA polymerase sigma factor	transcription factor activity	Global Regulatory Functions	5.90421	2.78927
BB1639		hypothetical protein		Unknown proteins, no known homologs	10.3108	4.00928
BB1640		hypothetical protein	glutamate-cysteine ligase activity	glutathione biosynthesis	1.8753	0.440161
BB1641		putative exported protein		Periplasmic/ Exported/ Lipoprotein	2.59116	0.823788
BB1642	btrU	putative regulator	catalytic activity	Global Regulatory Functions	2.80902	NA
BB1643		putative inner membrane transport protein	transporter activity	transport	1.83894	0.681139
BB1644	alr, dadB	alanine racemase, catabolic	alanine racemase activity	metabolism	2.60778	0.908387
BB1645	btrW	putative anti-sigma factor	ATP binding	Global Regulatory Functions	2.47653	0.420529
BB1646	btrV	putative anti-sigma factor antagonist		Global Regulatory Functions	4.19259	1.07743
BB1647		putative phospholipase	catalytic activity	metabolism	1.40318	0.204782
BB1648		putative acetyltransferase	N-acetyltransferase activity		-1.28551	0.159046
BB1649	bapA	autotransporter		transport	-1.98124	0.115396
BB1650		hypothetical protein		Unknown proteins, no known homologs	-1.88102	0.126502
BB1651		hypothetical protein		Unknown proteins, no known homologs	-2.29178	0.0643234
BB1652		hypothetical protein		Unknown proteins, no known homologs	-1.29795	0.243843
BB1653		putative membrane protein		Cell envelope	-1.50836	0.0497755
BB1654		conserved hypothetical protein		Conserved in organism other than E. coli	-1.42726	0.143755
BB1655		conserved hypothetical protein	metalloendopeptidase activity	proteolysis and peptidolysis	-1.42296	0.160272
BB1656	dapA	dihydrodipicolinate synthase			-1.08254	0.270943
BB1657		putative lipoprotein		Periplasmic/ Exported/ Lipoprotein	-1.23575	0.0946319
BB1658	fim3	serotype 3 fimbrial subunit precursor		cell adhesion	2.81487	0.65225
BB1659		conserved hypothetical protein		Conserved in organism other than E. coli	-1.55441	0.116961
BB1660	mutS	mismatch repair protein	damaged DNA binding	mismatch repair	-1.12282	0.156826
BB1661		integrase	DNA binding	DNA recombination	1.53908	0.259072
BB1662		phage-related hypothetical protein		Laterally acquired elements	1.51954	0.262843
BB1663		phage-related conserved hypothetical protein		Laterally acquired elements	-1.82998	0.161044
BB1664		phage-related putative membrane protein		Laterally acquired elements	-2.77862	0.105037
BB1665		phage-related putative exported protein		Laterally acquired elements	1.08239	NA
BB1666		phage-related hypothetical protein		Laterally acquired elements	-1.59409	0.193807
BB1667		phage-related hypothetical protein		Laterally acquired elements	-1.08663	0.351918
BB1668		modification methylase	DNA binding	DNA methylation	-1.39752	0.0891104
BB1669		putative methyltransferase	methyltransferase activity		1.38844	0.430327
BB1670		phage-related hypothetical protein		Laterally acquired elements	NA	NA
BB1671		phage-related hypothetical protein		Laterally acquired elements	NA	NA
BB1672		phage-related hypothetical protein		Laterally acquired elements	-1.4765	0.181197
BB1673		phage-related hypothetical protein		Laterally acquired elements	1.36271	0.16564
BB1674		phage-related conserved hypothetical protein		Laterally acquired elements	1.00121	0.522872
BB1675		phage-related hypothetical protein		Laterally acquired elements	-1.75344	0.0640177
BB1676		phage-related putative membrane protein		Laterally acquired elements	-1.30391	0.234275
BB1677		phage-related hypothetical protein		Laterally acquired elements	-1.16247	0.266606
BB1678		putative phage repressor	DNA binding	proteolysis and peptidolysis	1.50796	0.405761
BB1679		phage-related conserved hypothetical protein		Laterally acquired elements	-1.24505	0.22468
BB1680		phage-related hypothetical protein		Laterally acquired elements	-2.08309	0.138095
BB1681		phage-related hypothetical protein		Laterally acquired elements	-1.18275	0.377548
BB1682		phage-related hypothetical protein		Laterally acquired elements	-1.25811	0.280608
BB1683		phage-related hypothetical protein		Laterally acquired elements	-1.39048	0.0240416
BB1684		phage-related hypothetical protein		Laterally acquired elements	1.01551	0.492654
BB1685		phage-related hypothetical protein		Laterally acquired elements	-1.34672	0.352436
BB1686		phage-related conserved hypothetical protein		Laterally acquired elements	1.10284	0.258337
BB1687		phage-related hypothetical protein		Laterally acquired elements	-1.29187	0.196059
BB1688		phage-related conserved hypothetical protein		Laterally acquired elements	-2.59556	0.0765343
BB1689		phage-related conserved hypothetical protein		Laterally acquired elements	-3.32819	0.0884294
BB1690		phage-related putative endonuclease	nucleic acid binding	Laterally acquired elements	-1.09436	0.00989949
BB1691		phage-related hypothetical protein		Laterally acquired elements	-1.36693	0.0662797
BB1692		terminase			-1.35277	0.229289
BB1693		portal protein			-1.25449	0.0367696
BB1694		phage-related Clp protease	endopeptidase Clp activity	Folding and Ushering	-1.07029	0.0716868
BB1695		major head protein			1.28364	0.467881
BB1696		phage-related hypothetical protein		Laterally acquired elements	1.50713	0.569081
BB1697		phage-related conserved hypothetical protein		Laterally acquired elements	-1.21354	0.303003
BB1698		phage-related conserved hypothetical protein		Laterally acquired elements	-1.4656	0.136127
BB1699		phage-related hypothetical protein		Laterally acquired elements	NA	NA
BB1700		phage-related hypothetical protein		Laterally acquired elements	1.31253	0.336763
BB1701		phage-related conserved hypothetical protein		Laterally acquired elements	-1.14457	0.284382
BB1702		phage-related conserved hypothetical protein		Laterally acquired elements	-1.8097	0.181124
BB1703		phage-related hypothetical protein		Laterally acquired elements	1.14625	0.242686
BB1704		phage-related hypothetical protein		Laterally acquired elements	1.10214	0.386601
BB1705		phage-related putative exported protein		Laterally acquired elements	1.71545	0.331633
BB1706		putative tail component of prophage		Laterally acquired elements	-1.23829	0.128448
BB1707		phage-related hypothetical protein		Laterally acquired elements	-1.32347	0.249013
BB1708		phage-related hypothetical protein		Laterally acquired elements	-1.69622	0.0474879
BB1709		phage-related hypothetical protein		Laterally acquired elements	NA	NA
BB1710		phage-related hypothetical protein		Laterally acquired elements	-1.92627	0.130657
BB1711		phage-related putative exported protein		Laterally acquired elements	-1.10799	0.183283
BB1712		phage-related hypothetical protein		Laterally acquired elements	1.26053	0.364759
BB1713		phage-related putative membrane protein		Laterally acquired elements	-1.41304	NA
BB1714		phage-related hypothetical protein		Laterally acquired elements	-2.14196	0.0869741
BB1715		phage-related putative exported protein		Laterally acquired elements	NA	NA
BB1716		phage-related hypothetical protein		Laterally acquired elements	1.39001	0.585484
BB1717		phage-related conserved hypothetical protein		Laterally acquired elements	1.0361	0.383681
BB1718		conserved hypothetical protein		Conserved in organism other than E. coli	1.42687	0.385461
BB1719		putative chromate reductase			2.0838	0.28496
BB1720		putative membrane protein		Cell envelope	-1.40365	0.170771
BB1721		putative exported protein		Periplasmic/ Exported/ Lipoprotein	13.2702	4.35364
BB1722		conserved hypothetical protein		Conserved in organism other than E. coli	2.19319	1.5326
BB1723		putative exported protein		Periplasmic/ Exported/ Lipoprotein	-1.46734	0.183926
BB1724		putative exported protein		Periplasmic/ Exported/ Lipoprotein	1.48822	0.886973
BB1725		putative membrane protein		Cell envelope	-1.03676	0.257714
BB1726		putative transcriptional regulator	DNA binding	regulation of transcription, DNA-dependent	-1.30033	0.0615183
BB1727		putative exported protein		Periplasmic/ Exported/ Lipoprotein	1.14333	0.286086
BB1728		probable methyltransferase	RNA binding	RNA processing	-2.54043	0.061409
BB1729	suhB, ssyA	inositol-1-monophosphatase, probable inositol monophosphatase	inositol/phosphatidylinositol phosphatase activity		-2.28335	0.0846373
BB1730		putative membrane protein		Cell envelope	-2.16769	0.0923681
BB1731	bacA	bacitracin resistance protein	undecaprenol kinase activity	response to antibiotic	-1.79953	0.104163
BB1732	lpxH	UDP-2,3-diacylglucosamine hydrolase	hydrolase activity, acting on acid anhydrides, in phosphorus-containing anhydrides	lipid A biosynthesis	-2.79662	0.0718767
BB1733	ppiB	peptidyl-prolyl cis-trans isomerase B	isomerase activity	protein folding	-1.56101	0.203685
BB1734		putative exported protein		Periplasmic/ Exported/ Lipoprotein	-1.68557	0.147516
BB1735	cysS	cysteinyl-tRNA synthetase	cysteine-tRNA ligase activity	translation	-2.0407	0.0297887
BB1736		DNA-3-methyladenine glycosylase, DNA binding	carbohydrate metabolism	metabolism	-1.61905	0.0862717
BB1737	accA	acetyl-coenzyme A carboxylase carboxyltransferase subunit alpha	acetyl-CoA carboxylase activity	fatty acid biosynthesis	-2.40504	0.0945066
BB1738		conserved hypothetical protein		Conserved in organism other than E. coli	-2.86936	0.0500107
BB1739	ask	aspartokinase	amino acid biosynthesis	metabolism	-1.53589	0.144471
BB1740		conserved hypothetical protein		Conserved in organism other than E. coli	-1.18955	0.269449
BB1741		conserved hypothetical protein		Conserved in organism other than E. coli	-1.84741	0.0752268
BB1742		putative 3-hydroxyacyl-CoA dehydrogenase	oxidoreductase activity	fatty acid metabolism	-1.65632	0.113961
BB1743		putative membrane protein		Cell envelope	-1.79238	0.185946
BB1744		putative membrane protein		Cell envelope	-1.87179	NA
BB1745		putative exported protein		transport	-1.86687	0.0806292
BB1746	bioH	putative hydrolase	hydrolase activity		-1.61431	0.127035
BB1747		putative exported protein		Periplasmic/ Exported/ Lipoprotein	-1.23085	0.522282
BB1748		probable short chain dehydrogenase	oxidoreductase activity	metabolism	-1.27889	0.178744
BB1749		probable TetR-family transcriptional regulator	transcription factor activity	Global Regulatory Functions	1.54617	0.0941982
BB1750		LysR-family transcriptional regulator	transcription factor activity	Global Regulatory Functions	-1.53808	0.128751
BB1751		putative extracellular solute-binding protein			-1.1422	0.144589
BB1752		conserved hypothetical protein	N-acetylglucosamine-6-phosphate deacetylase activity	N-acetylglucosamine metabolism	-1.92135	0.0983092
BB1753		putative ABC transporter, permease protein	transporter activity	transport	-2.44846	0.086935
BB1754		putative ABC transporter, permease protein	transporter activity	transport	-2.02488	0.442333
BB1755		probable ATP-binding component of ABCtransporter	ATP-binding cassette (ABC) transporter activity	transport	-1.94096	0.12357
BB1756		probable NADH-dependent flavin oxidoreductase	oxidoreductase activity	metabolism	-2.11414	0.241506
BB1757		probable transcriptional regulator	DNA binding	regulation of transcription, DNA-dependent	-2.37058	0.291205
BB1758		putative pimeloyl-CoA synthetase			-2.21434	0.123338
BB1759		putative exported protein		Periplasmic/ Exported/ Lipoprotein	-2.91828	0.240778
BB1760		conserved hypothetical protein		Conserved in organism other than E. coli	-1.85918	0.0721249
BB1761		conserved hypothetical protein	oxidoreductase activity	metabolism	NA	NA
BB1762		hypothetical protein		Unknown proteins, no known homologs	-3.01287	0.122783
BB1763		hypothetical protein		Unknown proteins, no known homologs	-1.61143	0.0975877
BB1764		putative ArsR-family transcriptional regulator	transcription factor activity	Global Regulatory Functions	-1.36693	0.115061
BB1765	nemA	N-ethylmaleimide reductase	oxidoreductase activity	electron transport	-1.58402	0.171486
BB1766	bpsD	putative membrane protein		Cell envelope	-1.35462	0.278908
BB1767	bpsC	putative glycosyl transferase component of heminstorage system	transferase activity		1.05036	0.59109
BB1768	bpsB	putative hemin storage protein	hydrolase activity, acting on carbon-nitrogen (but not peptide) bonds	carbohydrate metabolism	1.28566	0.840441
BB1769	bpsA	putative hemin storage protein			-1.81532	0.201191
BB1770		putative membrane protein		Cell envelope	-1.52668	0.292334
BB1771		MarR-family transcriptional regulator	transcription factor activity	regulation of transcription, DNA-dependent	3.36916	1.18588
BB1772		branched-chain amino acid-binding protein			1.66583	0.575272
BB1773		putative permease component of branched-chainamino acid transport system	transporter activity	transport	1.33441	0.106066
BB1774		putative ATP-binding component of branched-chainamino acid ABC transporter	ATP-binding cassette (ABC) transporter activity	transport	-1.14629	0.32714
BB1775		putative ATP-binding component of ABCtransporter	ATP-binding cassette (ABC) transporter activity	transport	1.55782	0.23238
BB1776		putative cytochrome	alcohol dehydrogenase activity	electron transport	-2.29762	0.0639919
BB1777		probable oxidoreductase	electron transporter activity	electron transport	-4.08392	0.0464862
BB1778		putative monooxygenase	monooxygenase activity	aromatic compound metabolism	-7.93605	0.0685894
BB1779	maiA	maleate cis-trans isomerase		metabolism	-2.58474	0.15816
BB1780		probable alpha			-4.73664	0.0307679
BB1781		conserved hypothetical protein		Conserved in organism other than E. coli	-4.80775	0.0171279
BB1782		putative isochorismatase			-2.44111	0.0639794
BB1783		probable aldehyde dehydrogenase	oxidoreductase activity	electron transport	-2.14428	0.132511
BB1784		putative flavocytochrome	oxidoreductase activity	electron transport	-23.8654	0.0142922
BB1785	bfrI	putative ferrisiderophore receptor	receptor activity	transport	2.96223	3.56026
BB1786		putative transcriptional regulator	transcription factor activity	Global Regulatory Functions	-1.29727	0.130968
BB1787		putative exported protein		Periplasmic/ Exported/ Lipoprotein	2.23519	1.03407
BB1788		putative sulfatase	sulfuric ester hydrolase activity	metabolism	2.8476	1.34575
BB1789	fadD, oldD	long-chain-fatty-acid--CoA ligase	long-chain-fatty-acid-CoA ligase activity	metabolism	2.98902	1.60435
BB1790		Conserved hypothetical protein		Conserved in organism other than E. coli	2.87107	1.31195
BB1791		putative acetyl-CoA acyltransferase (thiolase)protein	acyltransferase activity		4.30951	0.84005
BB1792		Putative 3-hydroxyacyl-CoA dehydrogenaseoxidoreductase	oxidoreductase activity	metabolism	4.77357	1.71236
BB1793		Putative fatty acid transport system, membraneprotein			17.1002	5.70531
BB1794		Putative enoyl-CoA hydratasee	enoyl-CoA hydratase activity	fatty acid metabolism	1.27579	1.0314
BB1795		Putative thiolase	acetyl-CoA C-acyltransferase activity		2.82021	0.945469
BB1796		Putative acyl-CoA dehydrogenase	acyl-CoA dehydrogenase activity	electron transport	2.78354	1.63157
BB1797		Putative TetR-family regulatory protein	transcription factor activity	Global Regulatory Functions	3.31648	3.16821
BB1798		Putative luxR-family regulatory protein	transcription factor activity	Global Regulatory Functions	-1.16657	0.276722
BB1799		putative LuxR-family transcriptional regulator	two-component response regulator activity	Global Regulatory Functions	1.04613	NA
BB1800	pgm	phosphoglucomutase, phosphomannomutase activity	carbohydrate metabolism	metabolism	-1.62647	0.147269
BB1801	pgi	putative glucose-6-phosphate isomerase	glucose-6-phosphate isomerase activity	metabolism	-1.81234	0.117418
BB1802	srpH	serine acetyltransferase	serine O-acetyltransferase activity		-1.62514	0.107
BB1803		putative membrane protein	transporter activity	transport	-2.67601	0.107634
BB1804		putative Sir2-like regulatory protein	DNA binding	chromatin silencing	-1.78561	0.113581
BB1805		putative inositol monophosphatase	inositol/phosphatidylinositol phosphatase activity		-1.06341	0.1041
BB1806	gabD	succinate-semialdehyde dehydrogenase [NADP+]	succinate-semialdehyde dehydrogenase [NAD(P)+] activity	metabolism	-1.30735	0.264778
BB1807	goaG	4-aminobutyrate aminotransferase	4-aminobutyrate transaminase activity	metabolism	-1.61378	0.0591664
BB1808		probable GntR-family transcriptional regulator	transcription factor activity	Global Regulatory Functions	-1.66326	0.0953948
BB1809		conserved hypothetical protein		Conserved in organism other than E. coli	-1.99357	NA
BB1810		probable ATP-dependent DNA helicase	DNA binding	DNA repair	-3.10444	0.0494975
BB1811		putative magnesium transporter	metal ion transporter activity	transport	1.0529	0.141095
BB1812		putative nuclease	nucleic acid binding		-1.76623	0.0582938
BB1813		putative extracellular solute-binding protein	transporter activity	transport	1.57937	0.345105
BB1814		putative oligopeptide transport system permeaseprotein	transporter activity	transport	1.14867	0.338988
BB1815		putative oligopeptide transport integralmembrane protein	transporter activity	transport	1.03485	0.209061
BB1816		putative ABC transporter, ATP-binding protein	ATP-binding cassette (ABC) transporter activity	transport	-1.07434	0.113427
BB1817		probable MarR-family transcriptional regulator	transcription factor activity	Global Regulatory Functions	-1.18303	0.202748
BB1818		putative membrane protein		Cell envelope	-2.11234	0.104573
BB1819		putative exported protein		Periplasmic/ Exported/ Lipoprotein	1.90421	0.595609
BB1820		putative membrane protein		Cell envelope	-1.53851	0.140591
BB1821		putative membrane protein		Cell envelope	2.60028	3.41471
BB1822		putative membrane protein	cysteine-type peptidase activity	proteolysis and peptidolysis	1.26702	0.407996
BB1823		putative exported protein		Periplasmic/ Exported/ Lipoprotein	-1.29036	0.228144
BB1824		putative exported protein		Periplasmic/ Exported/ Lipoprotein	-1.28748	0.18628
BB1825		putative membrane protein	ice binding	homoiothermy	-1.15954	0.166951
BB1826		putative type II secretion system protein		protein secretion	-1.13625	0.0423192
BB1827		conserved hypothetical protein	two-component response regulator activity	Global Regulatory Functions	-1.25259	0.333693
BB1828		probable type II secretion system protein	ATP binding	transport	-1.2591	0.109693
BB1829		putative membrane protein		Cell Envelope	-1.57788	0.0811193
BB1830		putative membrane protein		protein secretion	-1.34873	0.180438
BB1831		putative lipoprotein		Periplasmic/ Exported/ Lipoprotein	-1.83444	0.19761
BB1832		putative exported protein		Periplasmic/ Exported/ Lipoprotein	-1.94819	0.0646859
BB1833		putative exported protein		Periplasmic/ Exported/ Lipoprotein	-1.81931	0.195869
BB1834		putative response regulator	nucleotide binding	Global Regulatory Functions	-1.9074	0.141708
BB1835		putative lipoprotein		Periplasmic/ Exported/ Lipoprotein	1.13799	0.301973
BB1836		conserved hypothetical protein		Conserved in organism other than E. coli	-2.20622	0.0397844
BB1837		putative ECF-family RNA polymerase sigma factor	transcription factor activity	Global Regulatory Functions	-2.11702	0.0833655
BB1838		putative exported protein		Periplasmic/ Exported/ Lipoprotein	-1.16841	0.237033
BB1839		putative cytochrome c	electron transporter activity	electron transport	-2.65668	0.0935851
BB1840	efp	putative elongation factor P	translation elongation factor activity	translation	-1.37621	0.125363
BB1841		conserved hypothetical protein		Conserved in organism other than E. coli	-1.93114	0.145864
BB1842		conserved hypothetical protein		Conserved in organism other than E. coli	-1.61852	0.0937394
BB1843		conserved hypothetical protein	oxidoreductase activity	electron transport	-2.32017	0.226614
BB1844	acnA	putative aconitate hydratase	RNA binding	metabolism	-3.16481	0.188719
BB1845		putative lipoprotein		Periplasmic/ Exported/ Lipoprotein	-1.15832	0.730771
BB1846	brfB	putative ferric siderophore receptor	receptor activity	transport	9.68413	6.84044
BB1847		putative haloacid-type dehydrogenase	hydrolase activity, acting on acid halide bonds, in C-halide compounds	metabolism	1.14122	0.228669
BB1848		putative lipoprotein		Periplasmic/ Exported/ Lipoprotein	-1.4248	0.155069
BB1849		hypothetical protein		Unknown proteins, no known homologs	-1.55018	0.115673
BB1850	acnB	putative aconitate hydratase	tricarboxylic acid cycle	metabolism	2.04815	0.90596
BB1851		putative exonuclease	exonuclease activity		-1.15846	0.22998
BB1852		conserved hypothetical protein		Conserved in organism other than E. coli	-1.66857	0.184346
BB1853		conserved hypothetical protein		Conserved in organism other than E. coli	4.82494	1.36108
BB1854		conserved hypothetical protein		Conserved in organism other than E. coli	1.02293	0.100769
BB1855		putative integral membrane protein			-1.86301	0.276907
BB1856		putative integral membrane protein		Cell envelope	-1.9459	0.188896
BB1857		putative exported protein		Periplasmic/ Exported/ Lipoprotein	NA	NA
BB1858		Putative exported protein		Periplasmic/ Exported/ Lipoprotein	-2.15803	0.141189
BB1859		Putative membrane protein		Cell envelope	-2.01953	0.102064
BB1860		putative LysR-family transcriptional activator	transcription factor activity	Global Regulatory Functions	-1.12143	0.29522
BB1861		putative acyl-CoA transferase	acetyl-CoA metabolism	metabolism	-1.50927	0.0687857
BB1862		putative transmembrane transport protein	bile acid:sodium symporter activity	sodium ion transport	1.06275	0.248001
BB1863		putative LysR-family transcriptional regulator	transcription factor activity	Global Regulatory Functions	-1.28885	0.159472
BB1864	vag8	autotransporter	pathogenesis	transport	2.15814	1.00346
BB1865		Maf-like protein			-1.50607	0.092757
BB1866		conserved hypothetical protein		Conserved in organism other than E. coli	-1.34526	0.194431
BB1867		conserved hypothetical protein		Conserved in organism other than E. coli	-1.99598	0.0988089
BB1868	nadD	putative nicotinate-nucleotideadenylyltransferase	nicotinate-nucleotide adenylyltransferase activity	biosynthesis	-1.85362	0.101622
BB1869	hemF	coproporphyrinogen III oxidase	coproporphyrinogen oxidase activity	porphyrin biosynthesis	-1.72003	0.0439621
BB1870	purD	phosphoribosylamine--glycine ligase	phosphoribosylamine-glycine ligase activity	purine base biosynthesis	-1.77953	0.16415
BB1871		conserved hypothetical protein		Conserved in organism other than E. coli	-1.81003	0.0924649
BB1872		conserved ATP-binding protein	ATP binding	transport	-1.44744	0.176419
BB1873		putative aminotransferase	transaminase activity		-2.10786	0.149239
BB1874		putative 2-hydroxyacid dehydrogenase	oxidoreductase activity, acting on the CH-OH group of donors, NAD or NADP as acceptor	L-serine biosynthesis	-1.46107	0.158498
BB1875		putative aldehyde dehydrogenase	oxidoreductase activity	metabolism	-1.24108	0.0817083
BB1876		putative membrane protein		Cell envelope	-1.84638	0.0558585
BB1877		putative amidohydrolase	metallopeptidase activity	proteolysis and peptidolysis	-1.55173	0.0293303
BB1878		putative acetylpolyamine aminohydrolase	hydrolase activity		-1.47256	0.182614
BB1879		conserved hypothetical protein		Conserved in organism other than E. coli	-1.21191	0.207098
BB1880		aminobutyrate aminotransferase	4-aminobutyrate transaminase activity	aminobutyrate metabolism	-2.52159	0.114316
BB1881		putative ABC transport ATP-binding subunit	ATP-binding cassette (ABC) transporter activity	transport	-1.59332	0.124595
BB1882		putative integral membrane transport protein	transporter activity	transport	-2.09345	0.196433
BB1883		putative integral membrane transport protein	transporter activity	transport	-1.99638	0.0527917
BB1884		putative solute-binding transport protein(periplasmic)	transporter activity	transport	-1.14325	0.314042
BB1885		putative transcriptional regulator	transcription factor activity	Global Regulatory Functions	-2.40097	0.107917
BB1886		tartrate dehydrogenase	tartrate dehydrogenase activity	metabolism	1.08965	0.234249
BB1887		putative multidrug resistance protein	transporter activity	transport	1.80749	0.173058
BB1888		putative multidrug resistance protein	protein transporter activity	protein secretion	-1.8481	0.129761
BB1889		putative outer membrane protein	transporter activity	transport	-1.51781	0.108689
BB1890		putative transcriptional regulator (MarRfamily)	transcription factor activity	Global Regulatory Functions	-1.29839	0.0668192
BB1891		conserved hypothetical integral membraneprotein		Conserved in organism other than E. coli	-1.62861	0.136681
BB1892		conserved hypothetical integral membraneprotein		Conserved in organism other than E. coli	-1.7927	0.499217
BB1893	qor, hcz	quinone oxidoreductase	NADPH:quinone reductase activity		1.16086	0.387648
BB1894		heat shock protease	heat shock protein activity	Folding and Ushering	-1.79627	0.0614538
BB1895		probable integral membrane protein			-2.1127	0.119801
BB1896		putative sulfurtransferase	transferase activity		-1.63128	0.115879
BB1897		conserved hypothetical protein	catalytic activity	Conserved in organism other than E. coli	-1.58615	0.114515
BB1898		putative transcriptional regulator	transcription factor activity	Global Regulatory Functions	-2.41135	0.150523
BB1899		putative ABC transport ATP-binding subunit	ATP-binding cassette (ABC) transporter activity	transport	-2.43047	0.0911713
BB1900		putative ABC transport permease	transporter activity	transport	-1.73566	0.0622822
BB1901		putative hydrolase	hydrolase activity	metabolism	-1.55636	0.109883
BB1902		putative periplasmic protein	transporter activity	transport	-2.13459	0.0895554
BB1903		putative secreted oxidoreductase			-1.27593	0.240199
BB1904		Putative sigma-70 factor, ECF subfamily	transcription factor activity	transcription initiation	-1.68786	0.0953492
BB1905		putative extracellular heme-binding protein	receptor activity	transport	NA	NA
BB1906		putative iron-sulfur protein	oxidoreductase activity	electron transport	-2.86027	0.0860296
BB1907		putative integral membrane protein	transferase activity, transferring groups other than amino-acyl groups		NA	NA
BB1908		putative exported protein		Periplasmic/ Exported/ Lipoprotein	-1.06191	0.327166
BB1909		putative transcriptional regulator	DNA binding	regulation of transcription, DNA-dependent	-1.25798	0.239441
BB1910	xseB	exodeoxyribonuclease VII small subunit	exodeoxyribonuclease VII activity	DNA catabolism	-2.02571	0.0671875
BB1911		probable geranyltranstransferase	transferase activity	isoprenoid biosynthesis	-2.3554	0.117886
BB1912	dxs	1-deoxy-D-xylulose 5-phosphate synthase	1-deoxy-D-xylulose-5-phosphate synthase activity	thiamin biosynthesis	-2.04574	0.122022
BB1913		conserved hypothetical protein		Conserved in organism other than E. coli	-1.77476	0.100353
BB1914	rpsF	30s ribosomal protein s6	structural constituent of ribosome	translation	-2.96801	0.0473656
BB1915	priB	primosomal replication protein n	single-stranded DNA binding	DNA replication, synthesis of RNA primer	-3.94595	0.0331703
BB1916	rpsR	30s ribosomal protein s18	structural constituent of ribosome	translation	-3.33154	0.0489108
BB1917	rplI	50s ribosomal protein l9	structural constituent of ribosome	translation	-4.5646	0.0799854
BB1918		hypothetical protein	protein kinase activity	protein amino acid phosphorylation	-1.12232	0.680539
BB1919	dnaB	DNA helicase	DNA binding	DNA replication	-2.27916	0.11606
BB1920		putative exported protein		Periplasmic/ Exported/ Lipoprotein	-2.77815	0.0679434
BB1921		conserved hypothetical protein		Conserved in organism other than E. coli	-1.66857	0.110822
BB1922		hypothetical protein	ATP binding	cellular response to phosphate starvation	1.03948	0.095505
BB1923		hypothetical protein		Unknown proteins, no known homologs	-1.01472	0.158897
BB1924		conserved hypothetical protein		Conserved in organism other than E. coli	-1.13866	0.106291
BB1925		putative aminotransferase	aromatic amino acid family biosynthesis	biosynthesis	-1.43947	0.110605
BB1926		homoserine dehydrogenase	amino acid biosynthesis	metabolism	-2.0449	0.124851
BB1927	thrC	threonine synthase	threonine synthase activity	threonine biosynthesis	-1.28701	0.160288
BB1928		lipoprotein		Periplasmic/ Exported/ Lipoprotein	-2.66595	0.071304
BB1929	fbp, fdp	fructose-1,6-bisphosphatase	fructose-bisphosphatase activity	metabolism	-2.30723	0.0511367
BB1930	pepN	aminopeptidase N	membrane alanyl aminopeptidase activity	proteolysis and peptidolysis	-1.50836	0.0646181
BB1931		putative exported protein		Periplasmic/ Exported/ Lipoprotein	-1.01234	0.270323
BB1932	bph3	putative DNA-binding protein (histone)	DNA binding	Global Regulatory Functions	2.42274	0.376794
BB1933		putative hydrolase	hydrolase activity, acting on carbon-nitrogen (but not peptide) bonds	nitrogen metabolism	1.88185	0.446868
BB1934		conserved hypothetical protein		Conserved in organism other than E. coli	-1.67223	0.179894
BB1935	aroG	phospho-2-dehydro-3-deoxyheptonate aldolase,Phe-sensitive	aromatic amino acid family biosynthesis	metabolism	-1.90323	0.235436
BB1936	fhaL	adhesin	pathogenesis	Cell envelope	6.91725	1.95303
BB1937		putative oxidoreductase		electron transport	-1.8803	0.110268
BB1938	glcD	glycolate oxidase subunit		electron transport	6.0553	2.62064
BB1939	glcE	glycolate oxidase subunit		electron transport	1.97029	1.05309
BB1940	glcF	glycolate oxidase iron-sulfur subunit	electron transporter activity	electron transport	1.40199	0.604104
BB1941		putative exported protein	catalytic activity	Periplasmic/ Exported/ Lipoprotein	-3.56763	0.0658536
BB1942	bfeA	ferric enterobactin receptor	receptor activity	transport	NA	NA
BB1943		putative transcriptional regulator	transcription factor activity	Global Regulatory Functions	-1.19903	0.405372
BB1944	pntB, nntB	NAD(P) transhydrogenase subunit beta	NAD(P)+ transhydrogenase (AB-specific) activity	electron transport	1.53042	0.311742
BB1945	pntAB, nntA2	NAD(P) transhydrogenase, subunit alpha part 2	NAD(P)+ transhydrogenase (AB-specific) activity		1.25886	0.387752
BB1946	pntaA, nntA1	NAD(P) transhydrogenase, subunit alpha part 1	NAD(P)+ transhydrogenase (AB-specific) activity	electron transport	1.67264	0.333585
BB1947		putative hydrolase	hydrolase activity		-4.79151	0.0724007
BB1948		putative exported protein		Periplasmic/ Exported/ Lipoprotein	1.22784	0.377168
BB1949		putative LysR-family transcriptional regulator	transcription factor activity	Global Regulatory Functions	-6.76755	0.0417552
BB1950	trmU	tRNA(5-methylaminomethyl-2-thiouridylate)-methyltransferase	tRNA(5-methylaminomethyl-2-thiouridylate)-methyltransferase activity	translation	-2.25227	0.174482
BB1951		putative integral membrane protein			-1.7553	0.223699
BB1952		conserved hypothetical protein		Conserved in organism other than E. coli	1.47935	0.492618
BB1953	purB	adenylosuccinate lyase	adenylosuccinate lyase activity	purine ribonucleotide biosynthesis	-1.73962	0.0610915
BB1954		putative c'cytochrome	electron transporter activity	electron transport	-2.89109	0.0933288
BB1955		putative integral membrane protein	oxidoreductase activity	electron transport	-1.70175	0.149307
BB1956		hypothetical protein		Unknown proteins, no known homologs	-1.33584	0.231709
BB1957		putative lipoprotein		Periplasmic/ Exported/ Lipoprotein	-2.37126	0.140759
BB1958		putative exported protein		Periplasmic/ Exported/ Lipoprotein	-1.64349	0.0543434
BB1959		conserved hypothetical protein		Conserved in organism other than E. coli	-2.59251	0.0760586
BB1960		conserved hypothetical protein		Conserved in organism other than E. coli	-2.24463	0.116945
BB1961		hypothetical protein	catalytic activity		-2.29762	0.076421
BB1962		Hypothetical protein		Unknown proteins, no known homologs	-3.64464	0.0432127
BB1963		hypothetical protein		Unknown proteins, no known homologs	-7.72006	0.0567016
BB1964		hypothetical protein		Unknown proteins, no known homologs	-1.26625	0.0916783
BB1965		hypothetical protein		Unknown proteins, no known homologs	-1.08414	0.218037
BB1966		conserved hypothetical protein		Conserved in organism other than E. coli	-1.43241	0.152961
BB1967		conserved hypothetical protein		Conserved in organism other than E. coli	-1.01389	0.101578
BB1968		putative membrane protein		Cell envelope	-2.26667	0.135194
BB1969		putative phospholipase D family protein	catalytic activity	metabolism	-1.93077	NA
BB1970		putative membrane protein	glutamate synthase activity	glutamate biosynthesis	-1.60829	0.188908
BB1971		putative membrane protein		Cell envelope	-2.8687	0.126644
BB1972		putative membrane protein		Cell envelope	-1.4538	0.19165
BB1973		putative acetyltransferase	N-acetyltransferase activity		-2.18534	0.156585
BB1974		conserved hypothetical protein		Conserved in organism other than E. coli	-1.7697	0.105039
BB1975	rnr, vacB	putative ribonuclease R	RNA binding	RNA metabolism	-1.3319	0.0781912
BB1976		putative tRNA	RNA binding	translation	-1.65931	0.0390602
BB1977		Cys	amino acid metabolism	metabolism	-1.60999	0.170189
BB1978		conserved hypothetical protein	oxidoreductase activity, acting on single donors with incorporation of molecular oxygen, incorporation of two atoms of oxygen	Conserved in organism other than E. coli	-1.7469	0.0618199
BB1979	hupB, hopd	DNA-binding protein Hu-beta	DNA binding		1.20075	0.345033
BB1980	tonB	siderophore-mediated iron transport protein	iron ion transporter activity	iron ion transport	2.03415	1.22141
BB1981	exbB	MotA	protein transporter activity	transport	2.22492	1.18622
BB1982	exbD	biopolymer transport protein ExbD	transporter activity	transport	2.03811	0.957603
BB1983	basR	response regulator protein	two-component response regulator activity	Global Regulatory Functions	1.31487	0.303685
BB1984		sensor kinase protein	two-component sensor molecule activity	signal transduction	-1.73143	0.122587
BB1985	kup, trkD	putative potassium uptake protein	potassium ion transporter activity	potassium ion transport	-1.8771	0.137772
BB1986	argG	argininosuccinate synthase	arginine biosynthesis	metabolism	-2.50644	0.0888041
BB1987	argF	ornithine carbamoyltransferase	amino acid metabolism	metabolism	-1.46951	0.194382
BB1988	argD	putative acetylornithine aminotransferase	arginine biosynthesis	metabolism	-1.78529	0.0539163
BB1989		conserved hypothetical protein		Conserved in organism other than E. coli	-1.08219	0.0814616
BB1990		LysR family regulatory protein	transcription factor activity	Global Regulatory Functions	-2.14706	0.136146
BB1991		putative short chain dehydrogenase	oxidoreductase activity	metabolism	-1.85848	0.215739
BB1992		putative D-isomer specific 2-hydroxyaciddehydrogenase	oxidoreductase activity, acting on the CH-OH group of donors, NAD or NADP as acceptor	L-serine biosynthesis	-1.21831	0.15665
BB1993		putative lipoprotein		Periplasmic/ Exported/ Lipoprotein	1.93332	1.54665
BB1994		hypothetical protein		Unknown proteins, no known homologs	-1.27892	0.314707
BB1995		conserved hypothetical protein		Conserved in organism other than E. coli	-1.63236	0.232837
BB1996		GntR family regulatory protein	transcription factor activity	Global Regulatory Functions	-1.38698	0.276084
BB1997		putative malate dehydrogenase	L-malate dehydrogenase activity	metabolism	-1.33459	0.19093
BB1998		putative dihydroxy-acid dehydratase	dihydroxy-acid dehydratase activity	metabolism	-1.66633	0.131042
BB1999		putative exported protein		Periplasmic/ Exported/ Lipoprotein	-1.17742	0.273953
BB2000		putative aldolase	aldolase activity	metabolism	-1.71291	NA
BB2001	rpst	30s ribosomal protein s20	RNA binding	translation	-1.47453	0.156317
BB2002		putative membrane protein		Cell envelope	-2.55251	0.0426253
[truncated: 2,979 more rows]

## Sheet: Table S3.
Supplemental Table 2. Microarray of B. bronchiseptica RB50 in sheep serum for 0 versus 60 minutes.
RB50 0 vs. 60 min					RB50 Sera 60 min= positive
					RB50 Sera 0 min= negative
ORF	Name	Product	Function	General Category	Fold-Change	STDEV
16S_RNA					1	0.268811
23S_RNA					1.0731	0.399056
BB0001	gidA	glucose inhibited division protein A			-2.09122	0.143448
BB0002	gidB	glucose inhibited division protein B		cell cycle	-2.58815	0.0855586
BB0003	parA, soj	ParA family protein			-1.76353	0.200674
BB0004		Putative acetyltransferase, GnaT family	N-acetyltransferase activity		-3.02689	0.108606
BB0005	parB	probable chromosome partitioning protein ParB	DNA binding	plasmid partitioning (sensu Bacteria)	-1.84868	0.17553
BB0006	ansB	L-asparaginase II precursor	asparaginase activity	asparagine metabolism	3.58465	8.03228
BB0008	secE, prlG	preprotein translocase SecE subunit	protein translocase activity	protein targeting	-2.94295	0.13003
BB0009	nusG	transcription antitermination protein NusG	transcriptional elongation regulator activity	regulation of transcription, DNA-dependent	-1.48679	0.0745135
BB0010	rplK, relC	50S ribosomal protein L11	structural constituent of ribosome	translation	-1.50976	0.214106
BB0011	rplA	50S ribosomal protein L1	RNA binding	translation	-2.32183	0.10432
BB0012	rplJ	50S ribosomal protein L10	structural constituent of ribosome	translation	-1.72144	0.203625
BB0013	rplL	50S ribosomal protein L7	structural constituent of ribosome	translation	-1.4674	0.164102
BB0014	rpoB, groN, nitB, rif, ron, stl, stv, tabD	DNA-directed RNA polymerase beta chain	transcription, DNA-dependent	Global Regulatory Functions	-1.40442	0.194337
BB0015	rpoC, tabB	DNA-directed RNA polymerase beta' chain	transcription, DNA-dependent	Global Regulatory Functions	-2.47848	0.06812
BB0016		putative lipoprotein		Periplasmic/ Exported/ Lipoprotein	1.0105	NA
BB0017		putative membrane protein	protein kinase activity	protein amino acid phosphorylation	-2.02288	0.164053
BB0018		probable two-component sensor protein	two-component sensor molecule activity	Global Regulatory Functions	-1.4522	0.152028
BB0019		putative peptidoglycan binding protein		cell wall catabolism	-2.53689	0.0643389
BB0020		probable two-component response regulator	two-component response regulator activity	Global Regulatory Functions	-1.20428	NA
BB0021		Two-component response regulator	two-component response regulator activity	Global Regulatory Functions	-1.27262	0.456376
BB0022		putative metal transporter	cation transporter activity	transport	-2.27643	0.0401767
BB0023		conserved hypothetical protein		Conserved in organism other than E. coli	-2.49429	0.0699333
BB0024	rpsL	30S ribosomal protein S12	structural constituent of ribosome	translation	-2.26256	0.11796
BB0025	rpsG	30S ribosomal protein S7	structural constituent of ribosome	translation	-1.26779	0.201054
BB0026	fusA, fus, far1	elongation factor G	translation elongation factor activity	translation	-1.65103	0.0355664
BB0027	tuf, tufA, tufB	elongation factor Tu			-1.85561	0.128051
BB0028	rpsJ, nusE	30S ribosomal protein S10	tRNA binding	translation	-2.27713	0.0793062
BB0029	rplC	50S ribosomal protein L3	structural constituent of ribosome	translation	-2.44825	0.0498986
BB0030	rplD	50S ribosomal protein L4	structural constituent of ribosome	translation	-2.18792	0.0712893
BB0031	rplW	50S ribosomal protein L23	RNA binding	translation	-2.30898	0.0899365
BB0032	rplB	50S ribosomal protein L2	structural constituent of ribosome	translation	-2.79353	0.0761431
BB0033	rpsS	30S ribosomal protein S19	structural constituent of ribosome	translation	-1.62859	0.183829
BB0034	rplV	50S ribosomal protein L22	structural constituent of ribosome	translation	-1.71944	0.221636
BB0035	rpsC	30S ribosomal protein S3	nucleic acid binding	translation	1.02868	1.04645
BB0036	rplP	50S ribosomal protein L16	structural constituent of ribosome	translation	-1.97974	0.0905222
BB0037	rpmC	50S ribosomal protein L29	structural constituent of ribosome	translation	-1.81038	0.103569
BB0038	rpsQ	30S ribosomal protein S17	structural constituent of ribosome	translation	-1.39703	0.118338
BB0039		putative hydrolase	hydrolase activity		1.04786	0.499615
BB0040		putative aldehyde dehydrogenase	oxidoreductase activity	metabolism	1.11726	0.286387
BB0041	rplN	50S ribosomal protein L14	structural constituent of ribosome	translation	-1.45933	0.0721572
BB0042	rplX	50S ribosomal protein L24	structural constituent of ribosome	translation	-1.27323	0.175069
BB0043	rplE	50S ribosomal protein L5	structural constituent of ribosome	translation	-1.2637	0.175468
BB0044	rpsN	30S ribosomal protein S14	structural constituent of ribosome	translation	-1.77279	0.065237
BB0045	rpsH	30S ribosomal protein S8	structural constituent of ribosome	translation	-2.34692	0.170847
BB0046	rplF	50S ribosomal protein L6	structural constituent of ribosome	translation	-2.10723	0.157555
BB0047	rplR	50S ribosomal protein L18	structural constituent of ribosome	translation	-2.0027	0.0812611
BB0048	rpsE	30S ribosomal protein S5	structural constituent of ribosome	translation	-1.88624	0.115594
BB0049	rpmD	50S ribosomal protein L30	structural constituent of ribosome	translation	-1.80862	0.0968767
BB0050	rplO	50S ribosomal protein L15	structural constituent of ribosome	translation	-1.62007	0.0664362
BB0051	secY, prlA	preprotein translocase SecY subunit	protein translocase activity	protein secretion	-2.07139	0.104924
BB0052	infA	translation initiation factor IF-1	RNA binding	translation	-1.62007	0.0738902
BB0053	rpmJ	50S ribosomal protein l36	structural constituent of ribosome	translation	-1.43287	0.0696046
BB0054	rpsM	30S ribosomal protein S13	RNA binding	translation	-2.14187	0.076
BB0055	rpsK	30S ribosomal protein S11	structural constituent of ribosome	translation	-3.29401	0.0482055
BB0056	rpsD, ramA	30S ribosomal protein S4	structural constituent of ribosome	translation	-2.49513	0.0623006
BB0057	rpoA	DNA-directed RNA polymerase alpha chain	transcription, DNA-dependent	Global Regulatory Functions	-2.91981	0.0586958
BB0058		50S ribosomal protein L17	structural constituent of ribosome	translation	-2.24682	0.0493964
BB0059		histidine triad protein			1.45153	NA
BB0060	cutA, cycY, cutA1	putative periplasmic divalent cation toleranceprotein		Periplasmic/ Exported/ Lipoprotein	-1.00175	0.108138
BB0061		thiol:disulfide interchange protein	electron transporter activity	electron transport	1.01885	0.266508
BB0062		putative membrane protein		Cell envelope	1.40953	NA
BB0063	hemB	putative delta-aminolevulinic acid dehydratase	porphobilinogen synthase activity	heme biosynthesis	-1.76731	0.0959253
BB0064		putative GTP-binding protein			-1.84455	0.237039
BB0065		putative cytochrome C precursor	electron transporter activity	electron transport	-2.44262	0.0823272
BB0066		putative membrane protein		Cell envelope	-2.39227	0.0888093
BB0067		putative cytochrome c asssembly protein		cytochrome c oxidase biogenesis	-2.99034	0.159557
BB0068	lysA	diaminopimelate decarboxylase	diaminopimelate decarboxylase activity	lysine biosynthesis via diaminopimelate	-1.79811	0.152767
BB0069	cyaY	conserved hypothetical protein		Conserved in organism other than E. coli	-1.15611	0.173018
BB0070		penicillin-binding protein 1A	penicillin binding	peptidoglycan biosynthesis	-1.54204	0.128504
BB0071	aroK	shikimate kinase I	amino acid biosynthesis	metabolism	-2.48761	0.0510281
BB0072	aroB	3-dehydroquinate synthase	aromatic amino acid family biosynthesis, shikimate pathway	metabolism	-2.01465	0.0780762
BB0073		putative phosphohydrolase	magnesium ion binding	GTP metabolism	-1.92635	0.120578
BB0074		putative glutathione S-transferase	transferase activity		-1.78215	0.331333
BB0075	uvrA	excinuclease ABC subunit A	ATP-binding cassette (ABC) transporter activity	nucleotide-excision repair	-2.32357	0.140179
BB0076		putative transport protein	transporter activity	transport	-2.08886	0.15825
BB0077	ssb	single-strand binding protein	single-stranded DNA binding	DNA replication	-1.11834	0.281145
BB0078	bfrC	ferric siderophore receptor	receptor activity	transport	-1.07699	0.0247487
BB0079		conserved hypothetical protein		Conserved in organism other than E. coli	-2.32198	0.127307
BB0080		putative aldolase	aldolase activity	metabolism	-2.1815	0.0398635
BB0081		putative exported protein		Periplasmic/ Exported/ Lipoprotein	-2.52997	0.153391
BB0082		GntR family regulatory proteins	transcription factor activity	Global Regulatory Functions	-1.77533	0.144988
BB0083		transcriptional regulator	transcription factor activity	Global Regulatory Functions	-1.56808	0.0685894
BB0084		putative chlorohydrolase	hydrolase activity		NA	NA
BB0085		putative exported protein		Periplasmic/ Exported/ Lipoprotein	-1.94961	0.092459
BB0086		putative glycosyl transferases	transferase activity	biosynthesis	-1.84914	0.0784889
BB0087		hypothetical protein		Unknown proteins, no known homologs	-1.65989	0.131023
BB0088		LysR family regulatory protein	transcription factor activity	Global Regulatory Functions	3.33683	NA
BB0089		periplasmic solute-binding protein		transport	2.36726	2.32575
BB0090		ABC transport system permease protein	transporter activity	transport	-1.60988	0.0797277
BB0091		ABC transporter ATP-binding protein	ATP-binding cassette (ABC) transporter activity	transport	2.68659	4.27212
BB0092		conserved hypothetical protein		Conserved in organism other than E. coli	-1.74612	NA
BB0093		putative exported protein		Periplasmic/ Exported/ Lipoprotein	NA	NA
BB0094		TetR-family transcriptional regulator	transcription factor activity	Global Regulatory Functions	-2.44061	0.178377
BB0095	glcB, glc	malate synthase G	glyoxylate cycle	metabolism	NA	NA
BB0096	glcC	GntR-family transcriptional regulator	transcription factor activity	regulation of transcription, DNA-dependent	-1.64482	0.165189
BB0097		putative dehydrogenase		metabolism	1.18126	0.277611
BB0098		Putative exported protein		Periplasmic/ Exported/ Lipoprotein	-2.44302	0.137749
BB0099		UbiA prenyltransferase family protein	prenyltransferase activity	biosynthesis	-2.6453	0.112414
BB0100		putative aminotransferase	alanine-glyoxylate transaminase activity	biosynthesis	-3.84472	NA
BB0101		conserved hypothetical protein		Conserved in organism other than E. coli	-1.65214	0.371229
BB0102		putative dihydrodipicolinate synthase			-2.27993	0.0712367
BB0103		putative desaturase	catalytic activity	metabolism	-1.85191	0.0318198
BB0105		putative fatty acid desaturase	oxidoreductase activity		-1.57607	0.384
BB0106		conserved hypothetical protein		Conserved in organism other than E. coli	-1.04531	0.372752
BB0107		conserved hypothetical protein		Conserved in organism other than E. coli	2.52302	1.62564
BB0108		probable amino acid permease	amino acid-polyamine transporter activity	transport	2.12278	0.813853
BB0109		Putative methyltransferase	S-adenosylmethionine-dependent methyltransferase activity		1.25477	0.44873
BB0110		putative adhesin		cell adhesion	1.51292	0.211802
BB0111		putative dehydrogenase	oxidoreductase activity, acting on CH-OH group of donors	metabolism	1.03904	0.38189
BB0112		putative membrane protein		Cell envelope	-1.74489	0.0233345
BB0113		conserved hypothetical protein		Conserved in organism other than E. coli	-1.51933	0.125559
BB0114		putative membrane protein		Cell envelope	-2.13725	0.250766
BB0115	aspS, tls	aspartyl-tRNA synthetase	magnesium ion binding	translation	1.38368	NA
BB0116		putative endonuclease	endonuclease activity		-1.8095	0.101979
BB0117		putative phospholipase	catalytic activity	metabolism	1.60743	NA
BB0118		putative membrane protein		Cell envelope	-3.07705	0.103568
BB0119		putative membrane protein	transporter activity	transport	-7.38663	0.0852924
BB0120		putative membrane protein		Cell envelope	-3.12495	0.141878
BB0121		NAD dependent epimerase	catalytic activity	nucleotide-sugar metabolism	1.24596	0.95813
BB0122		DegT	transaminase activity		-1.17142	0.0786344
BB0123		putative asparagine synthetase	asparagine synthase (glutamine-hydrolyzing) activity	metabolism	-1.54124	0.0676972
BB0124		putative UDP-glucose 4-epimerase			-1.6651	0.129672
BB0125		putative phosphoesterase	hydrolase activity		-1.28423	0.511411
BB0126		conserved hypothetical protein		Conserved in organism other than E. coli	-2.17193	0.0719097
BB0127		putative C-methyltransferase	S-adenosylmethionine-dependent methyltransferase activity		-2.66925	0.0519683
BB0128	wbmS	hypothetical protein		Unknown proteins, no known homologs	-2.51286	0.0920688
BB0129	wbmR	putative formyl transferase	hydroxymethyl-, formyl- and related transferase activity	biosynthesis	-2.68644	0.163251
BB0130	wbmO	hypothetical protein		Unknown proteins, no known homologs	-1.96404	0.396655
BB0131	wbmN	ABC transporter ATP-binding protein	ATP-binding cassette (ABC) transporter activity	transport	-1.32761	0.2917
BB0132	wbmM	ABC transporter ATP-binding protein	ATP-binding cassette (ABC) transporter activity	transport	-1.57607	0.132872
BB0133	wbmL	ABC transporter integral membrane protein	ATP-binding cassette (ABC) transporter activity	transport	-2.04403	0.153512
BB0134	wbmK	hypothetical protein		Unknown proteins, no known homologs	-1.41034	0.164489
BB0135	wbmJ	hypothetical protein		Unknown proteins, no known homologs	-1.09461	0.111122
BB0136	wbmI	putative asparagine synthetase	asparagine synthase (glutamine-hydrolyzing) activity	asparagine biosynthesis	-1.28958	0.0169706
BB0137	wbmH	nucleotide sugar epimerase	catalytic activity	nucleotide-sugar metabolism	-1.97071	0.0948852
BB0138	wbmG	nucleotide sugar epimerase	catalytic activity	nucleotide-sugar metabolism	-1.87179	0.0799206
BB0139	wbmF	nucleotide sugar epimerase	catalytic activity	nucleotide-sugar metabolism	-2.40466	0.0756556
BB0140	wbmE	putative exported protein		Periplasmic/ Exported/ Lipoprotein	-1.1813	1.14721
BB0141	wbmD	putative membrane protein		Cell envelope	-4.86253	0.0512426
BB0142	wbmC	putative glutamine amidotransferase	asparagine synthase (glutamine-hydrolyzing) activity	metabolism	-8.87455	0.0205061
BB0143	wbmB	hypothetical protein		Unknown proteins, no known homologs	-2.17511	0.100529
BB0144	wbmA	putative glycosyl transferase	transferase activity	biosynthesis	-1.43259	0.0724221
BB0145	bplL, wlbL	lipopolysaccharide biosynthesis protein		Cell envelope	-1.36554	0.136744
BB0146	bplJ, bplK, wlbjK	putative membrane protein		Cell envelope	-1.18947	0.772037
BB0147	bplI, wlbI	lipopolysaccharide biosynthesis protein		Cell envelope	-1.5774	0.278306
BB0148	bplH, wlbH	putative glycosyl transferase	transferase activity	biosynthesis	-1.14502	0.231036
BB0149	bplG, wlbG	probable sugar transferase	transferase activity		-1.71666	0.141847
BB0150	bplF, wlbF	lipopolysaccharide biosynthesis protein		Cell envelope	-1.72664	0.152466
BB0151	bplE, wlbE	probable glycosyl transferase	transferase activity	biosynthesis	-2.7789	0.0752795
BB0152	bplD, wlbD	UDP-N-acetylglucosamine 2-epimerase	UDP-N-acetylglucosamine 2-epimerase activity	UDP-N-acetylglucosamine metabolism	-3.14213	0.0796116
BB0153	bplC, wlbC	lipopolysaccharide biosynthesis protein		Cell envelope	-2.23951	0.173216
BB0154	bplB, wlbB	probable acetyltransferase	transferase activity		-1.7343	0.112131
BB0155	bplA, wlbA	probable oxidoreductase	oxidoreductase activity	electron transport	-1.53535	0.243814
BB0156	rfaC, waaC	probable heptosyltransferase	transferase activity	metabolism	-1.66921	0.151637
BB0157	kdtA, waaA	3-deoxy-D-manno-octulosonic-acid transferase	sugar binding	carbohydrate metabolism	-1.72184	0.164555
BB0158		putative exported protein		Periplasmic/ Exported/ Lipoprotein	-1.11834	0.310818
BB0159		putative exported protein		Periplasmic/ Exported/ Lipoprotein	-1.17346	0.207856
BB0160	baf	Bvg accessory factor		regulation of transcription, DNA-dependent	-1.18092	0.338337
BB0161	birA	putative biotin protein ligase	biotin-[acetyl-CoA-carboxylase] ligase activity	protein modification	-1.06878	0.279128
BB0163		putative integral membrane protein			-1.61461	0.0404176
BB0164		probable ATP-binding component of ABCtransporter	ATP-binding cassette (ABC) transporter activity	transport	-1.32011	0.13276
BB0165		putative exported protein		Periplasmic/ Exported/ Lipoprotein	-1.98982	0.155559
BB0166		putative exported protein		Periplasmic/ Exported/ Lipoprotein	-1.49818	0.243319
BB0167		conserved hypothetical protein	catalytic activity	Conserved in organism other than E. coli	-1.62823	0.0616949
BB0168		putative penicillin-binding protein precursor	serine-type D-Ala-D-Ala carboxypeptidase activity	proteolysis and peptidolysis	-1.09574	0.290379
BB0169		probable class IV aminotransferase	transaminase activity	metabolism	-1.57206	0.337435
BB0170		conserved hypothetical protein		Conserved in organism other than E. coli	1.03931	0.259621
BB0171	lipB	lipoate-protein ligase B	acyltransferase activity	lipoate biosynthesis	1.68296	0.177484
BB0172	lipA, lip	lipoic acid synthetase	sulfurtransferase activity	lipoate biosynthesis	-1.27235	0.312333
BB0173	rfbC, rmlC	dTDP-4-dehydrorhamnose 3,5-epimerase	lipopolysaccharide biosynthesis	Cell envelope	1.03743	0.919687
BB0174	rfbD, rmlD	dTDP-4-dehydrorhamnose reductase	dTDP-4-dehydrorhamnose reductase activity	extracellular polysaccharide biosynthesis	-1.5	0.0456216
BB0175	rfbB, rmlB	dTDP-glucose 4,6-dehydratase	dTDP-glucose 4,6-dehydratase activity	nucleotide-sugar metabolism	-1.53503	0.293785
BB0176		conserved hypothetical protein		Conserved in organism other than E. coli	-1.54815	0.272635
BB0177		putative exported protein		Periplasmic/ Exported/ Lipoprotein	-1.25325	0.432557
BB0178	hslU, htpI	ATP-dependent Hsl protease ATP-binding subunit	chaperone activity	Folding and Ushering	1.5066	0.481095
BB0179	hslV, htpO	ATP-dependent protease heat shock protein	endopeptidase activity	Folding and Ushering	1.90267	0.571595
BB0180	dksA	putative dnaK suppressor protein			2.29927	0.949561
BB0181		conserved hypothetical protein		Conserved in organism other than E. coli	-1.00027	0.238916
BB0182		putative regulatory protein	transcription factor activity	Global Regulatory Functions	-1.14967	0.196201
BB0183		putative transport protein ATP-binding	ATP-binding cassette (ABC) transporter activity	transport	1.01683	0.383637
BB0184		putative ABC transporter permease protein	ATP-binding cassette (ABC) transporter activity	transport	-1.36494	0.197553
BB0185		putative periplasmic solute binding protein	binding	transport	-1.29093	0.128289
BB0186		conserved hypothetical protein		Conserved in organism other than E. coli	-1.49517	NA
BB0187		putative membrane protein		Cell envelope	-1.72224	0.170996
BB0189		putative outer membrane protein	receptor activity	transport	NA	NA
BB0190		putative integrase	DNA binding	DNA recombination	-1.38427	0.251419
BB0191		conserved hypothetical protein		Conserved in organism other than E. coli	-1.91878	0.115394
BB0192	dapF	diaminopimelate epimerase	diaminopimelate epimerase activity	lysine biosynthesis via diaminopimelate	-1.31725	0.422468
BB0193		putative acyltransferase	lipopolysaccharide core region biosynthesis	Cell envelope	1.23317	0.497381
BB0194		putative acyltransferase	lipopolysaccharide core region biosynthesis	Cell envelope	1.26963	0.577412
BB0195	metK	S-adenosylmethionine synthetase	magnesium ion binding	one-carbon compound metabolism	-1.05287	0.201293
BB0196		conserved hypothetical protein		Conserved in organism other than E. coli	-1.01296	0.701732
BB0197		putative glycosyl transferase	transferase activity	biosynthesis	-1.57607	0.191626
BB0198	acyH	adenosylhomocysteinase	adenosylhomocysteinase activity	one-carbon compound metabolism	-1.87009	NA
BB0199		putative membrane protein		Cell envelope	-2.02685	0.0887592
BB0200		putative methylenetetrahydrofolate reductase	methylenetetrahydrofolate reductase (NADPH) activity	methionine biosynthesis	-1.91641	0.244957
BB0201		putative transcriptional regulator	transcription factor activity	Global Regulatory Functions	-1.39101	0.163117
BB0202		putative aminohydrolase	hydrolase activity		1.63597	0.633069
BB0203		putative integral membrane transport protein	transporter activity	transport	1.53231	NA
BB0205		5-formyltetrahydrofolate cyclo-ligase familyprotein	ligase activity	metabolism	-1.92955	0.168118
BB0206		putative transglycosylase			1.19079	0.152035
BB0207	cca	tRNA nucleotidyltransferase	RNA binding	translation	-1.36194	0.368601
BB0208		conserved hypothetical protein	S-adenosylmethionine-dependent methyltransferase activity	Conserved in organism other than E. coli	-1.55332	0.342584
BB0209		putative ATP-dependent RNA helicase	nucleic acid binding		-12.1175	0.0311732
BB0210	ung	uracil-DNA glycosylase	uracil DNA N-glycosylase activity	carbohydrate metabolism	2.55493	NA
BB0211		haloacid dehalogenase-like hydrolase	hydrolase activity	metabolism	2.04281	1.58714
BB0212		phosphorylase family protein	catalytic activity	nucleoside metabolism	-1.80269	0.108131
BB0213		conserved hypothetical protein		Conserved in organism other than E. coli	1.24044	0.569144
BB0214		AraC family transcriptional regulator	transcription factor activity	Global Regulatory Functions	1.80162	1.25841
BB0215	fur	ferric uptake regulation protein	transcription factor activity	Global Regulatory Functions	NA	NA
BB0216		conserved hypothetical protein		Conserved in organism other than E. coli	-1.02653	NA
BB0217		putative Na+		sodium ion transport	2.07081	0.351693
BB0218		hypothetical protein		Unknown proteins, no known homologs	1.83347	0.203503
BB0219		putative glycosyl transferase	transferase activity	biosynthesis	1.60205	0.344637
BB0220		conserved hypothetical protein		Conserved in organism other than E. coli	1.04233	0.836919
BB0221		acetyltransferase (GNAT) family protein	N-acetyltransferase activity		-1.02653	0.250605
BB0222		conserved hypothetical protein		Conserved in organism other than E. coli	1.05587	0.251157
BB0223		metallo-beta-lactamase superfamily protein			1.10937	0.617329
BB0224		ArsR family regulatory protein	transcription factor activity	Global Regulatory Functions	-1.57386	0.239969
BB0225		putative membrane protein		Cell envelope	-1.7552	0.0931186
BB0226		putative membrane protein		Cell envelope	-1.45761	0.432808
BB0227		putative phenylacetate-CoA ligase	ligase activity	metabolism	1.52948	0.492853
BB0228		ABC transporter ATP-binding protein	ATP-binding cassette (ABC) transporter activity	transport	1.48142	1.1802
BB0229		putative exported protein		Periplasmic/ Exported/ Lipoprotein	NA	NA
BB0230		putative branched-chain amino acid transportsystem permease	transporter activity	transport	1.05775	0.671169
BB0231		putative branched-chain amino acid transportsystem permease	transporter activity	transport	-1.21373	0.307774
BB0232		putative high-affinity branched-chain amino acidtransport ATP-binding protein	ATP-binding cassette (ABC) transporter activity	transport	-1.03224	0.419809
BB0233		putative AMP-binding enzyme	catalytic activity	metabolism	NA	NA
BB0234		cyclic nucleotide-binding protein			-1.68818	0.158102
BB0235		probable transporter	lysine permease activity	transport	-1.89248	0.220342
BB0236		probable LysR-family transcriptional regulator	transcription factor activity	Global Regulatory Functions	-1.45504	0.611605
BB0237		putative exported protein		Periplasmic/ Exported/ Lipoprotein	-1.76521	0.125949
BB0238		putative exported protein		Periplasmic/ Exported/ Lipoprotein	-1.71992	0.141197
BB0239		conserved hypothetical protein	alanine racemase activity	Conserved in organism other than E. coli	-1.62503	0.22043
BB0240		probable aminotransferase	transaminase activity	biosynthesis	-1.34712	0.226743
BB0241		amino acid-binding periplasmic protein	transporter activity	transport	-1.20214	0.287039
BB0242		putative membrane protein		Cell envelope	-1.45619	0.298507
BB0243	hmgcL	hydroxymethylglutaryl-CoA lyase	hydroxymethylglutaryl-CoA lyase activity		-1.07032	0.168445
BB0244	smf	conserved hypothetical protein		DNA mediated transformation	-1.19498	0.164525
BB0245	lrp, alsB, livR, ihb, oppI	leucine-responsive regulatory protein	transcription factor activity	Global Regulatory Functions	-1.07746	0.290277
BB0246		conserved hypothetical protein		Conserved in organism other than E. coli	-1.52887	0.107912
BB0247	def, fms	polypeptide deformylase	formylmethionine deformylase activity	protein biosynthesis	-1.45163	0.0897406
BB0248	fmt	methionyl-tRNA formyltransferase	methionyl-tRNA formyltransferase activity	translation	-2.15805	0.0832026
BB0249		conserved hypothetical protein	pyridoxamine-phosphate oxidase activity	pyridoxine biosynthesis	-2.03006	0.19813
BB0250		probable haloacid dehalogenase-like hydrolase	hydrolase activity	metabolism	-2.39381	0.175549
BB0251		hypothetical protein		Unknown proteins, no known homologs	-2.85912	0.0657622
BB0252		putative lysine decarboxylase			-2.50709	0.264795
BB0253		bacterioferritin	ferric iron binding	iron ion transport	-1.13422	0.732928
BB0254		conserved hypothetical protein		Conserved in organism other than E. coli	-2.42507	0.0977256
BB0255		putative 4-oxalocrotonate tautomerase	isomerase activity	aromatic compound metabolism	-1.04915	0.358423
BB0256		conserved hypothetical protein		Conserved in organism other than E. coli	2.35824	0.593263
BB0257		putative exported protein		Periplasmic/ Exported/ Lipoprotein	7.66478	NA
BB0258		probable transcriptional regulator	transcription factor activity	Global Regulatory Functions	-1.55365	0.309391
BB0259		putative dioxygenase	oxidoreductase activity, acting on single donors with incorporation of molecular oxygen, incorporation of two atoms of oxygen		-1.1228	0.241847
BB0260		conserved hypothetical protein		Conserved in organism other than E. coli	-1.5882	0.119041
BB0261		putative amino acid efflux protein	lysine permease activity	transport	-1.85052	0.159185
BB0262		conserved hypothetical protein	S-adenosylmethionine-dependent methyltransferase activity	Conserved in organism other than E. coli	1.68498	0.676375
BB0263		putative exported protein		Periplasmic/ Exported/ Lipoprotein	-2.35004	0.173158
BB0264		putative two-component sensor kinase	two-component sensor molecule activity	signal transduction	-1.97396	0.189134
BB0265		putative two-component response regulator	two-component response regulator activity	Global Regulatory Functions	1.07041	0.128342
BB0266	trkA	Trk system potassium uptake protein	cation transporter activity	potassium ion transport	-1.72463	0.208182
BB0267	trkH	Trk system potassium uptake protein	cation transporter activity	transport	-1.51468	0.293807
BB0268		probable MarR-family transcriptional regulator	transcription factor activity	Global Regulatory Functions	1.02019	0.159221
BB0269		conserved hypothetical protein		Conserved in organism other than E. coli	-1.13909	0.189328
BB0270		conserved hypothetical protein		Conserved in organism other than E. coli	-1.35721	0.485948
BB0271		conserved hypothetical protein	aminocarboxymuconate-semialdehyde decarboxylase activity	metabolism	-1.74023	0.182489
BB0272	maiA	maleate cis-trans isomerase		metabolism	-1.51592	0.165515
BB0274		conserved hypothetical protein		Conserved in organism other than E. coli	-1.59044	0.343806
BB0275		putative isochorismatase			-1.50334	0.307385
BB0276		probable ring hydroxylating beta subunit	catalytic activity	electron transport	-1.2829	0.140688
BB0277		probable Ring hydroxylating alpha subunit	iron ion binding	electron transport	-1.42627	0.138984
BB0278		putative ferredoxin reductase	disulfide oxidoreductase activity	metabolism	-1.39101	0.128503
BB0279		ferredoxin	oxidoreductase activity	metabolism	-1.21254	0.526602
BB0280		putative exported protein		transport	1.09532	NA
BB0281		oxidoreductase, large chain	oxidoreductase activity	electron transport	NA	NA
BB0282		oxidoreductase, medium chain	oxidoreductase activity	electron transport	-1.14878	0.761632
BB0283		putative iron-sulfur binding protein	electron transporter activity	electron transport	-1.63217	0.0502046
BB0284		putative exported protein		Periplasmic/ Exported/ Lipoprotein	-1.25494	0.328307
BB0285		probable ABC transporter, ATP-binding component	ATP-binding cassette (ABC) transporter activity	transport	NA	NA
BB0286		ABC transporter, permease component	transporter activity	transport	1.35218	1.51575
BB0287		putative membrane protein		Cell envelope	-1.00365	0.466487
BB0288		putative membrane protein		Cell envelope	1.44871	0.548008
BB0289		conserved hypothetical protein	glutamate-cysteine ligase activity	glutathione biosynthesis	-2.11023	0.103741
BB0290		conserved hypothetical protein	S-adenosylmethionine-dependent methyltransferase activity	Conserved in organism other than E. coli	-1.26801	0.352364
BB0291		conserved hypothetical protein		Conserved in organism other than E. coli	-1.16217	0.233928
BB0292		rRNA methylase	RNA binding	RNA processing	1.44938	1.47014
BB0293		putative exported protein		Periplasmic/ Exported/ Lipoprotein	-1.40442	0.51561
BB0294	gpsA	glycerol-3-phosphate dehydrogenase [NAD(P)+]	glycerol-3-phosphate dehydrogenase (NAD+) activity	metabolism	-1.19096	0.555296
BB0295	secB	protein-export protein	chaperone activity	transport	-1.08438	0.469113
BB0296	grxC	glutaredoxin 3	electron transporter activity	electron transport	-1.78472	0.0922298
BB0297		conserved hypothetical protein		Conserved in organism other than E. coli	-1.77449	0.22746
BB0298	gpmA, gpm	phosphoglycerate mutase 1	glycolysis	metabolism	-1.47601	0.728732
BB0299		putative peptidase	metalloendopeptidase activity	proteolysis and peptidolysis	-2.05307	0.122621
BB0300	ctpA	putative carboxy-terminal processing proteaseprecursor	protein binding	Folding and Ushering	-1.58143	0.12354
BB0301	thiF	adenylyltransferase	nucleotidyltransferase activity		-2.59448	0.136451
BB0302		putative GntR-family transcriptional regulator	transcription factor activity	Global Regulatory Functions	-1.5899	0.272555
BB0303		putative oxidoreductase		electron transport	-1.07279	0.414579
BB0304	thiC	thiamine biosynthesis protein		thiamin biosynthesis	-1.661	0.235628
BB0305		putative lipoprotein		Periplasmic/ Exported/ Lipoprotein	-1.08755	0.231222
BB0306		putative restriction endonuclease	endonuclease activity		-1.66659	0.12318
BB0307		putative DNA methylase	methyltransferase activity		-1.68665	NA
BB0308		putative transcriptional regulator	DNA binding	Global Regulatory Functions	1.56489	0.70204
BB0309		putative transcriptional regulator	DNA binding	Global Regulatory Functions	1.55574	0.680896
BB0310		putative transcriptional regulator			-2.2052	0.114646
BB0311	proB	glutamate 5-kinase	RNA binding	proline biosynthesis	-1.30811	0.112988
BB0312		probable GTP-binding protein	GTP binding		-1.05198	1.04518
BB0313	rpmA	50S ribosomal protein L27	structural constituent of ribosome	translation	-1.86119	0.100314
BB0314	rplU	50S ribosomal protein L21	RNA binding	translation	-1.79594	0.0943285
BB0315		conserved hypothetical protein		Conserved in organism other than E. coli	-3.09242	0.107792
BB0316	ispB, cel	octaprenyl-diphosphate synthase	transferase activity	isoprenoid biosynthesis	-1.87292	0.129969
BB0317		LysR-family transcriptional regulator	transcription factor activity	Global Regulatory Functions	-2.19309	0.176296
BB0318	hyuA	putative hydantoin utilization protein A	hydrolase activity		-1.36947	0.07502
BB0319	hyuB	hydantoin utilization protein B	catalytic activity		4.34087	NA
BB0320		putative amino acid deaminase	oxidoreductase activity	electron transport	1.76414	0.461034
BB0321		putative exported protein		Periplasmic/ Exported/ Lipoprotein	1.05937	0.20415
BB0322	gabD	succinate-semialdehyde dehydrogenase [NADP+]	succinate-semialdehyde dehydrogenase [NAD(P)+] activity	metabolism	-1.03339	0.416922
BB0323	cyaC, HlyC	cyclolysin-activating lysine-acyltransferase	acyltransferase activity	transport	3.52132	2.42323
BB0324	cyaA, cya	bifunctional hemolysin-adenylate cyclaseprecursor	adenylate cyclase activity	Periplasmic/ Exported/ Lipoprotein	5.3301	2.33852
BB0325	cyaB	cyclolysin secretion ATP-binding protein	ATP-binding cassette (ABC) transporter activity	transport	-1.23062	0.401978
BB0326	cyaD	cyclolysin secretion protein	protein transporter activity	transport	-1.00121	0.321554
BB0327	cyaE	cyclolysin secretion protein	transporter activity	transport	-1.30206	0.211286
BB0328	cyaX	probable LysR-family transcriptional regulator	transcription factor activity	Global Regulatory Functions	-1.31144	0.20729
BB0329		probable extracellular solute-binding protein	transporter activity	transport	-1.2078	0.362039
BB0330	gltJ	glutamate	transporter activity	transport	-1.24152	0.146966
BB0331	gltK	glutamate	transporter activity	transport	-1.40363	0.564271
BB0332	gltL	glutamate	ATP-binding cassette (ABC) transporter activity	transport	1.16284	0.568562
BB0333		probable aminotransferase	transaminase activity	metabolism	NA	NA
BB0334		putative membrane protein		Cell envelope	-1.54236	0.212062
BB0335		putative exported protein		Periplasmic/ Exported/ Lipoprotein	-1.29974	0.245366
BB0336		putative acetoacetyl-CoA reductase	acetoacetyl-CoA reductase activity	metabolism	-1.62183	0.292131
BB0337		putative acetolactate synthase large subunit	acetolactate synthase activity		-1.58076	0.119411
BB0338		probable GntR-family transcriptional regulator	transcription factor activity	Global Regulatory Functions	-1.53598	0.214571
BB0339		hypothetical protein		Unknown proteins, no known homologs	-1.60467	0.207585
BB0340		hypothetical protein		Unknown proteins, no known homologs	-1.66622	0.152958
BB0341		probable GntR-family transcriptional regulator	transcription factor activity	Global Regulatory Functions	1.24125	0.333532
BB0342		probable Zinc-binding dehydrogenase	alcohol dehydrogenase activity, zinc-dependent	metabolism	-1.22163	0.15439
BB0343		putative acetyl-CoA synthetase	catalytic activity	metabolism	-1.60675	0.0442531
BB0344		conserved hypothetical protein		Conserved in organism other than E. coli	-1.75852	0.0787883
BB0345		putative membrane protein	transporter activity	transport	-1.75313	0.0807723
BB0346		probable ABC transporter, ATP-binding component	ATP-binding cassette (ABC) transporter activity	transport	-1.2188	0.437788
BB0347		putative exported protein		Periplasmic/ Exported/ Lipoprotein	1.14782	NA
BB0348		putative dioxygenase	oxidoreductase activity, acting on single donors with incorporation of molecular oxygen, incorporation of two atoms of oxygen		-2.13571	0.127305
BB0349	ilvB	putative acetolactate synthase large subunit	acetolactate synthase activity		1.03069	0.748647
BB0350		putative mechanosensitive channel protein			-1.57146	0.130245
BB0351		LysR family regulatory protein	transcription factor activity	Global Regulatory Functions	-2.36335	0.0495072
BB0352		CAIB		metabolism	1.3546	0.927724
BB0353		conserved hypothetical protein	citrate (pro-3S)-lyase activity	Conserved in organism other than E. coli	-1.48828	0.139013
BB0354		GntR family regulatory protein	transcription factor activity	Global Regulatory Functions	-2.28413	0.101774
BB0355		conserved hypothetical protein	lyase activity	Conserved in organism other than E. coli	-1.83516	0.275395
BB0356		putative dehydratase	lyase activity		-1.81171	0.174506
BB0357		putative exported protein		Periplasmic/ Exported/ Lipoprotein	-2.52756	0.0696434
BB0358		putative exported protein		Periplasmic/ Exported/ Lipoprotein	-1.05948	0.228395
BB0359		hypothetical protein	hydrolase activity		-1.51437	0.223765
BB0360		transcriptional regulator	DNA binding	Global Regulatory Functions	-2.22196	0.100075
BB0361	scoB	putative succinyl-CoA:3-ketoacid-coenzyme Atransferase subunit B protein	3-oxoacid CoA-transferase activity	metabolism	-1.61971	0.131546
BB0362	scoA	putative succinyl-CoA:3-ketoacid-coenzyme Atransferase subunit A	CoA-transferase activity	metabolism	-1.69822	0.125944
BB0363		LysR family regulatory protein	transcription factor activity	Global Regulatory Functions	-1.26758	0.0851321
BB0364		enoyl-CoA hydratase	isomerase activity	metabolism	1.1664	NA
BB0365		conserved hypothetical protein	phosphogluconate dehydrogenase (decarboxylating) activity	pentose-phosphate shunt	1.94426	NA
BB0366		putative exported protein		Periplasmic/ Exported/ Lipoprotein	-1.20957	0.153561
BB0367		branched-chain amino acid transport systempermease	transporter activity	transport	1.14701	0.538844
BB0368		branched-chain amino acid transport systempermease	transporter activity	transport	NA	NA
BB0369		ABC transport system ATP-binding protein	ATP-binding cassette (ABC) transporter activity	transport	1.0416	0.7064
BB0370		ABC transport system ATP-binding protein	ATP-binding cassette (ABC) transporter activity	transport	-1.1275	0.693529
BB0371		putative short chain dehydrogenase	oxidoreductase activity	metabolism	NA	NA
BB0372		conserved hypothetical protein		Conserved in organism other than E. coli	7.96365	NA
BB0373		putative short chain dehydrogenase	oxidoreductase activity	metabolism	-2.19309	0.0849529
BB0374		NADH:flavin oxidoreductase	oxidoreductase activity	metabolism	-1.17811	0.672166
BB0375		putative exported protein		Periplasmic/ Exported/ Lipoprotein	-1.34201	0.00212132
BB0376		putative membrane protein		Cell envelope	-6.48168	0.0585064
BB0377		putative membrane protein		Cell envelope	NA	NA
BB0378		sensor kinase protein	two-component sensor molecule activity	signal transduction	-1.01739	0.533607
BB0379		transcriptional regulatory protein	two-component response regulator activity	Global Regulatory Functions	-1.30936	0.244454
BB0380		conserved hypothetical protein		Conserved in organism other than E. coli	-2.49597	0.0922099
BB0381		hypothetical protein		Unknown proteins, no known homologs	-1.36144	0.166644
BB0382		hypothetical protein		Unknown proteins, no known homologs	-1.03016	0.373356
BB0383	hemA	glutamyl-tRNA reductase	glutamyl-tRNA reductase activity	translation	-1.60197	0.135141
BB0384	prfA, sueB, uar	peptide chain release factor 1	translation release factor activity, codon specific	translation	-1.07434	0.303151
BB0385	hemK	heme biosynthesis protein	protein methyltransferase activity	protein amino acid methylation	-1.50792	0.155287
BB0386		conserved hypothetical protein		Conserved in organism other than E. coli	-1.11884	0.302067
BB0387		probable flavoprotein			-1.42791	0.257098
BB0388		putative exported protein		Periplasmic/ Exported/ Lipoprotein	-1.42586	0.386992
BB0389		4,5-dihydroxyphthalate decarboxylase	4,5-dihydroxyphthalate decarboxylase activity		-1.18677	0.216981
BB0390		molybdopterin dehydrogenase	oxidoreductase activity	electron transport	-1.04797	0.399625
BB0391		probable 2Fe-2S ferredoxin	electron transporter activity	metabolism	-1.1433	0.144805
BB0392		probable dehydrogenase	oxidoreductase activity	electron transport	1.292	0.645924
BB0393		conserved hypothetical protein		Conserved in organism other than E. coli	NA	NA
BB0394		conserved hypothetical protein		Conserved in organism other than E. coli	-1.18356	NA
BB0395		putative exported protein		Periplasmic/ Exported/ Lipoprotein	2.42456	2.60012
BB0396		conserved hypothetical protein		Conserved in organism other than E. coli	1.25182	0.608378
BB0397	cysI	putative sulfite reductase	sulfite reductase (ferredoxin) activity	electron transport	1.76764	0.344724
BB0398		conserved hypothetical protein		Conserved in organism other than E. coli	1.20544	0.747145
BB0399		putative branched-chain amino acid transportATP-binding ABC transporter	ATP-binding cassette (ABC) transporter activity	transport	NA	NA
BB0400		putative branched-chain amino acid transportATP-binding ABC transporter	ATP-binding cassette (ABC) transporter activity	transport	1.23533	0.285696
BB0401		putative branched-chain amino acid transportpermease	transporter activity	transport	2.10985	NA
BB0402		putative branched-chain amino acid transportpermease	transporter activity	transport	1.04645	0.0289914
BB0403		putative LysR-family transcriptional regulator	transcription factor activity	Global Regulatory Functions	-1.16499	0.137355
BB0404		putative branched-chain amino acid bindingprotein			-1.06816	NA
BB0405		putative amidase	amidase activity		1.01494	0.207182
BB0406		putative carbonic anhydrase	carbonate dehydratase activity	carbon utilization	-1.7955	0.123958
BB0407		putative exported protein		Periplasmic/ Exported/ Lipoprotein	-1.85329	0.178152
BB0408	psiF	phosphate starvation-inducible proteinprecursor			1.36497	0.663298
BB0409		conserved hypothetical protein		Conserved in organism other than E. coli	1.98788	NA
BB0410	catD2	3-oxoadipate enol-lactone hydrolase	3-oxoadipate enol-lactonase activity		1.12116	0.589727
BB0411		conserved hypothetical protein		Conserved in organism other than E. coli	1.72806	0.20421
BB0412	catC2, mmlJ	methylmuconolactone isomerase	muconolactone delta-isomerase activity	aromatic compound metabolism	-1.44356	0.357432
BB0413	catJ, pcaJ	3-oxoadipate CoA-transferase subunit B	3-oxoadipate CoA-transferase activity	metabolism	2.96904	0.805491
BB0414	catI, pcaI	3-oxoadipate CoA-transferase subunit A	3-oxoadipate CoA-transferase activity	metabolism	-1.3187	0.129756
BB0415		probable transcriptional regulator	DNA binding	Global Regulatory Functions	-1.38453	0.187517
BB0416		probable short-chain dehydrogenase	oxidoreductase activity	metabolism	1.11632	NA
BB0417		short-chain fatty acids transporter	short-chain fatty acid transporter activity	transport	1.11228	NA
BB0418		3-hydroxybutyryl-CoA dehydrogenase	3-hydroxybutyryl-CoA dehydrogenase activity	fatty acid metabolism	-1.06724	0.344055
BB0419	sphB1	autotransporter subtilisin-like protease	pathogenesis	transport	2.19857	0.884066
BB0420	ppc	phosphoenolpyruvate carboxylase	tricarboxylic acid cycle	metabolism	-1.00275	0.477454
BB0421		Conserved hypothetical protein		Conserved in organism other than E. coli	-1.4622	0.278857
BB0422		putative acetyltransferase	N-acetyltransferase activity		-1.02931	0.393944
BB0423		putative hydrolase	hydrolase activity		1.38288	1.43401
BB0424		putative regulatory protein			1.18982	0.0127279
BB0425		putative 2-hydroxyacid dehydrogenase	oxidoreductase activity, acting on the CH-OH group of donors, NAD or NADP as acceptor	L-serine biosynthesis	1.56139	NA
BB0426		probable extracellular solute-binding protein,family 5	transporter activity	transport	-1.00162	0.373693
BB0427		putative acetyl esterase	catalytic activity		1.04227	0.367704
BB0428		probable transcriptional regulator	transcription factor activity	Global Regulatory Functions	-1.21452	0.174449
BB0429	leuA	2-isopropylmalate synthase	2-isopropylmalate synthase activity	metabolism	-1.94961	0.0908148
BB0430		probable transcriptional regulator	transcription factor activity	Global Regulatory Functions	-1.92336	0.229452
BB0431	ilvD	dihydroxy-acid dehydratase	dihydroxy-acid dehydratase activity	isoleucine biosynthesis	-2.07834	0.151089
BB0432		conserved hypothetical protein		Conserved in organism other than E. coli	-2.13301	0.230645
BB0433		putative 5'(3')-deoxyribonucleotidase	hydrolase activity		-1.07001	0.66468
BB0434		putative 2'-5' RNA ligase	ligase activity		-2.67002	0.183655
BB0435		putative exported protein	transporter activity	transport	1.35864	0.574775
BB0436		putative multidrug-efflux system protein	transporter activity	transport	-1.64701	0.319249
BB0437		HlyD family secretion protein	protein transporter activity	protein secretion	-1.20467	0.246287
BB0438		LysR family regulatory protein	transcription factor activity	Global Regulatory Functions	-1.46682	0.117192
BB0439		putative membrane protein		Cell envelope	-1.36584	0.249845
BB0440		conserved hypothetical protein		Conserved in organism other than E. coli	-1.9682	0.182005
BB0441		putative potassium channel protein	potassium channel activity	potassium ion transport	-2.04797	0.125992
BB0442		conserved hypothetical protein		Conserved in organism other than E. coli	-1.45647	0.350899
BB0443		probable glutathione S-transferase	transferase activity		-1.37632	0.170581
BB0444		putative exported protein		Periplasmic/ Exported/ Lipoprotein	-1.14842	NA
BB0445		conserved hypothetical protein		Conserved in organism other than E. coli	-1.20584	0.282252
BB0446		putative metal-activated pyridoxal enzyme	alanine racemase activity		-1.39992	0.329949
BB0447		probable haloacid dehalogenase	hydrolase activity, acting on acid halide bonds, in C-halide compounds	metabolism	-1.99249	0.223454
BB0448		probable transcriptional regulator	transcription factor activity	Global Regulatory Functions	-2.18496	0.134012
BB0449		putative integrase			1.15105	0.647316
BB0450		autotransporter		transport	-1.76311	0.196718
BB0450A		hypothetical protein		Unknown proteins, no known homologs	1.1874	0.661057
BB0451	ecnA1	entericidin A anti-toxin precursor			-1.24903	0.22957
BB0452		autotransporter		transport	2.25983	0.875168
BB0453		conserved hypothetical protein		Conserved in organism other than E. coli	1.02531	0.215181
BB0454		putative exported protein		Periplasmic/ Exported/ Lipoprotein	1.58239	1.02672
BB0455		putative substrate-CoA ligase	ligase activity	metabolism	-1.16353	0.388855
BB0456		probable transcriptional regulator	DNA binding	regulation of transcription, DNA-dependent	1.23215	0.386365
BB0457		probable enoyl-CoA hydratase	isomerase activity	metabolism	5.23008	2.92017
BB0458		probable carboxymuconolactone decarboxylase	catalytic activity	aromatic compound metabolism	4.479	1.50207
BB0459		putative exported protein		Periplasmic/ Exported/ Lipoprotein	1.85245	1.15579
BB0460		zinc-binding dehydrogenase	alcohol dehydrogenase activity, zinc-dependent		1.71082	0.258997
BB0461		conserved hypothetical protein		metabolism	-1.03598	NA
BB0462		LysR-family transcriptional regulator	transcription factor activity	Global Regulatory Functions	1.02464	0.454162
BB0463		conserved hypothetical protein	oxidoreductase activity	metabolism	-1.39729	0.258751
BB0464		putative dehydratase		metabolism	-1.50884	0.218496
BB0465		putative exported protein		Periplasmic/ Exported/ Lipoprotein	-1.31339	0.419691
BB0466		probable LysR-family transcriptional regulator	transcription factor activity	Global Regulatory Functions	-1.13034	0.410093
BB0467		conserved hypothetical protein		Conserved in organism other than E. coli	NA	NA
BB0468		putative molybdopterin oxidoreductase	electron transporter activity	electron transport	NA	NA
BB0469		short-chain fatty acids transporter	short-chain fatty acid transporter activity	transport	1.12944	0.383316
BB0470		putative GntR-family transcriptional regulator	transcription factor activity	Global Regulatory Functions	1.04604	0.344572
BB0471		putative exported protein		Periplasmic/ Exported/ Lipoprotein	NA	NA
BB0472	cspA	cold shock protein	DNA binding	Global Regulatory Functions	-11.7905	0.0318748
BB0473		probable LysR-family transcriptional regulator	transcription factor activity	Global Regulatory Functions	-1.26026	0.412863
BB0474		putative exported protein		Periplasmic/ Exported/ Lipoprotein	-1.29498	0.199858
BB0475		putative sulfatase	sulfuric ester hydrolase activity	metabolism	1.29685	0.729027
BB0476		conserved hypothetical protein		Conserved in organism other than E. coli	1.23667	NA
BB0477		conserved hypothetical protein		Conserved in organism other than E. coli	-2	NA
BB0478		conserved hypothetical protein	N-acetylglucosamine-6-phosphate deacetylase activity	N-acetylglucosamine metabolism	NA	NA
BB0479		hypothetical protein	ATP binding	transport	3.91034	NA
BB0480		conserved hypothetical protein		Conserved in organism other than E. coli	2.55574	NA
BB0481		putative TetR-family transcriptional regulator	transcription factor activity	Global Regulatory Functions	-1.35627	0.307197
BB0482		hypothetical protein		Unknown proteins, no known homologs	1.41357	0.647218
BB0483		conserved hypothetical protein		Conserved in organism other than E. coli	1.30883	0.842069
BB0484		hypothetical protein		Unknown proteins, no known homologs	1.31745	0.707187
BB0484A		hypothetical protein		Unknown proteins, no known homologs	1.70302	1.42453
BB0485		plasmid-related protein			1.15994	0.0452548
BB0486		hypothetical protein		Unknown proteins, no known homologs	NA	NA
BB0487		hypothetical protein		Unknown proteins, no known homologs	-1.31005	NA
BB0488	virB6	plasmid-related membrane protein		conjugation with cellular fusion	NA	NA
BB0489		plasmid-related lipoprotein		Periplasmic/ Exported/ Lipoprotein	NA	NA
BB0490		putative membrane protein		Cell envelope	NA	NA
BB0491	virB5	plasmid-related exported protein		Periplasmic/ Exported/ Lipoprotein	NA	NA
BB0492		hypothetical protein		Unknown proteins, no known homologs	NA	NA
BB0493	virD2	plasmid-related protein			NA	NA
BB0494		hypothetical 20.3 kDa protein, plasmid-related protein	DNA binding	regulation of transcription, DNA-dependent	NA	NA
BB0495		hypothetical protein		Unknown proteins, no known homologs	NA	NA
BB0496		hypothetical protein	hydrolase activity		-1.35227	0.311661
BB0497		hypothetical protein	ATP-binding cassette (ABC) transporter activity	transport	1.59532	NA
BB0498		hypothetical protein		Unknown proteins, no known homologs	2.58078	0.919147
BB0499		hypothetical protein		Unknown proteins, no known homologs	-1.22635	0.251023
BB0500		putative integrase			-1.25941	0.151633
BB0501	htpG	heat shock protein	heat shock protein activity	protein folding	1.16014	0.426004
BB0502		probable glutathione S-transferase	transferase activity		-1.02611	0.226981
BB0503	ampD	N-acetylmuramoyl-L-alanine amidase	N-acetylmuramoyl-L-alanine amidase activity	peptidoglycan catabolism	-1.58582	0.126816
BB0504		putative exported protein		Periplasmic/ Exported/ Lipoprotein	-1.57573	0.192053
BB0505		putative membrane protein		cytochrome c oxidase biogenesis	-1.37709	0.188188
BB0506	ffh	signal recognition particle protein	RNA binding	SRP-dependent cotranslational membrane targeting	-1.4097	0.207534
BB0507		putative membrane protein		cell wall catabolism	1.99704	0.307184
BB0508		conserved hypothetical protein		sulfur metabolism	-1.25126	0.0551525
BB0509		prolyl iminopeptidase	prolyl aminopeptidase activity		-1.32096	0.270221
BB0510		putative methyltransferase	S-adenosylmethionine-dependent methyltransferase activity		-1.38247	0.256833
BB0511		LysR family regulatoy protein	transcription factor activity	Global Regulatory Functions	-1.44233	0.136815
BB0512		conserved hypothetical protein		metabolism	6.55574	5.49864
BB0513		putative hydroxymethylglutaryl-CoA lyase(pseudogene)			1.04725	0.470645
BB0514		putative exported protein		Periplasmic/ Exported/ Lipoprotein	-1.88146	0.0616117
BB0515		conserved hypothetical protein		Conserved in organism other than E. coli	4.95961	NA
BB0516		putative transcriptional regulator	DNA binding	regulation of transcription, DNA-dependent	5.67912	6.35479
BB0517		putative dioxygenase subunit	iron ion binding	electron transport	2.08401	2.09479
BB0518		putative hydroxylase	catalytic activity	electron transport	1.89257	0.37138
BB0519		putative exported protein		transport	1.29443	0.33729
BB0520		putative membrane protein		Cell envelope	1.98384	NA
BB0521		integral membrane protein			1.58199	0.206502
BB0522		oxidoreductase	electron transporter activity	electron transport	1.71002	1.534
BB0523		putative ferredoxin	oxidoreductase activity	metabolism	1.48514	0.270832
BB0524		conserved hypothetical protein	hydrolase activity, acting on glycosyl bonds	Conserved in organism other than E. coli	-1.0061	0.231956
BB0525		conserved hypothetical protein		Conserved in organism other than E. coli	-1.25515	0.223519
BB0526		putative phage-related protein		Laterally acquired elements	1.43376	NA
BB0527		conserved hypothetical protein		Conserved in organism other than E. coli	-1.08883	NA
BB0528		putative DNA-binding protein	DNA binding		-1.68857	0.105374
BB0529		hypothetical protein		Unknown proteins, no known homologs	2.26171	NA
BB0530		regulatory protein	transcription factor activity	Global Regulatory Functions	-1.52745	0.291788
BB0531		putative exported protein		Periplasmic/ Exported/ Lipoprotein	NA	NA
BB0532		putative acyl-CoA synthetase			NA	NA
BB0533		enoyl-CoA hydratase	isomerase activity	metabolism	NA	NA
BB0534		putative exported protein		Periplasmic/ Exported/ Lipoprotein	1.20019	0.496661
BB0535		hypothetical protein		Unknown proteins, no known homologs	1.19208	0.550385
BB0536		conserved hypothetical protein		Conserved in organism other than E. coli	NA	NA
BB0537		putative sulfurtransferase	transferase activity	metabolism	-1.90853	0.272576
BB0538		LysR family regulatory protein	transcription factor activity	Global Regulatory Functions	1.43942	NA
BB0539		thiamine pyrophosphate enzyme		metabolism	1.31616	0.989216
BB0540		conserved hypothetical protein		metabolism	1.30372	0.619426
BB0541		enoyl-CoA hydratase	isomerase activity	metabolism	NA	NA
BB0542		putative exported protein		Periplasmic/ Exported/ Lipoprotein	-2.07579	0.104407
BB0543		putative transcriptional regulator	DNA binding	regulation of transcription, DNA-dependent	1.48331	0.539663
BB0544		putative exported protein		Periplasmic/ Exported/ Lipoprotein	1.70194	NA
BB0545		conserved hypothetical protein		Conserved in organism other than E. coli	-1.17346	NA
BB0546		conserved hypothetical protein		Conserved in organism other than E. coli	1.06893	0.46516
BB0547		putative ligase	ligase activity	metabolism	2.10178	0.731148
BB0548		LacI family regulatory protein	transcription factor activity	Global Regulatory Functions	-1.52463	NA
BB0549		putative membrane protein		Cell envelope	-1.32477	0.199829
BB0550		hypothetical protein		Unknown proteins, no known homologs	1.02908	0.178191
BB0551		conserved hypothetical protein		Conserved in organism other than E. coli	-1.87623	0.176795
BB0552		putative Zinc-binding dehydrogenase	alcohol dehydrogenase activity, zinc-dependent		1.14445	0.764897
BB0553		conserved hypothetical protein	catalytic activity	metabolism	-1.05559	0.307195
BB0554		putative carboxymuconolactone decarboxylase	catalytic activity	aromatic compound metabolism	1.1357	0.162212
BB0555		enoyl-CoA hydratase	isomerase activity	metabolism	-1.18781	0.274718
BB0556		iron-containing alcohol dehydrogenase	iron ion binding	metabolism	-1.20741	0.248523
BB0557		CaiB		metabolism	1.15428	NA
BB0558		putative racemase		metabolism	1.05452	0.308236
BB0559		putative exported protein		Periplasmic/ Exported/ Lipoprotein	NA	NA
BB0560		LysR family regulatory protein	transcription factor activity	Global Regulatory Functions	-1.83317	0.32448
BB0561		conserved hypothetical protein		Conserved in organism other than E. coli	1.35541	NA
BB0562		putative exported protein		Periplasmic/ Exported/ Lipoprotein	NA	NA
BB0563		acyl-CoA dehydrogenase	acyl-CoA dehydrogenase activity	electron transport	NA	NA
BB0564		putative exported protein		Periplasmic/ Exported/ Lipoprotein	-1.04297	0.434901
BB0565		conserved hypothetical protein		Conserved in organism other than E. coli	1.41249	0.824677
BB0566		aconitase family protein	lyase activity	metabolism	2.29968	NA
BB0567		LysR family regulatory protein	transcription factor activity	Global Regulatory Functions	-2.54733	0.0505074
BB0568		putative exported protein		Periplasmic/ Exported/ Lipoprotein	1.06866	NA
BB0569		putative membrane protein		Cell envelope	1.21305	0.741333
BB0570		putative hydrolase	hydrolase activity		-1.35212	0.309114
BB0571		putative branched-chain amino acid transportATP-binding protein	ATP-binding cassette (ABC) transporter activity	transport	4.03393	3.46482
BB0572		ABC transporter ATP-binding protein	ATP-binding cassette (ABC) transporter activity	transport	1.30372	1.05599
BB0573		putative branched-chain amino acid transportsystem permease	transporter activity	transport	NA	NA
BB0574		putative branched-chain amino acid transportsystem permease protein	transporter activity	transport	2.46607	NA
BB0575					NA	NA
BB0576		TetR family regulatory protein	transcription factor activity	Global Regulatory Functions	-1.07802	0.39588
BB0577		hypothetical protein		Unknown proteins, no known homologs	14.2262	NA
BB0578		conserved hypothetical protein		Conserved in organism other than E. coli	NA	NA
BB0579		conserved hypothetical protein	racemase and epimerase activity, acting on amino acids and derivatives	metabolism	1.68538	0.870448
BB0580		short chain dehydrogenase	oxidoreductase activity	metabolism	1.17071	0.0970893
BB0581		acyl-CoA dehydrogenase	acyl-CoA dehydrogenase activity	metabolism	1.28998	0.685894
BB0582		short chain dehydrogenase	oxidoreductase activity	metabolism	1.7706	1.73241
BB0583		putative ligase	ligase activity	metabolism	1.11712	NA
BB0584		hypothetical protein		Unknown proteins, no known homologs	1.80452	NA
BB0585		enoyl-CoA hydratase	isomerase activity	metabolism	-1.02597	0.0120139
BB0586		putative exported protein		Periplasmic/ Exported/ Lipoprotein	2.33199	NA
BB0587		conserved hypothetical protein		Conserved in organism other than E. coli	-1.38634	0.0353553
BB0588		conserved hypothetical protein		Conserved in organism other than E. coli	NA	NA
BB0589		conserved hypothetical protein	citrate (pro-3S)-lyase activity	Conserved in organism other than E. coli	NA	NA
BB0590		conserved hypothetical protein	oxidoreductase activity	metabolism	1.94225	2.39638
BB0591		acyl-CoA dehydrogenase	acyl-CoA dehydrogenase activity	metabolism	4.10097	4.98369
BB0592		CaiB		metabolism	-1.14807	0.159911
BB0593		CaiB		metabolism	-1.15863	0.293042
BB0594		putative exported protein		Periplasmic/ Exported/ Lipoprotein	4.78271	NA
BB0595		hypothetical protein		Unknown proteins, no known homologs	-1.0784	NA
BB0596		nitroreductase family protein	oxidoreductase activity	electron transport	1.19871	NA
BB0597		enoyl-CoA hydratase	isomerase activity	metabolism	1.21729	NA
BB0598		extracellular ligand binding protein			1.23963	0.347134
BB0599		putative branched-chain amino acid transportsystem permease protein	transporter activity	transport	-2.6681	NA
BB0600		putative branched-chain amino acid transportsystem permease protein	transporter activity	transport	NA	NA
BB0601		ABC transport system ATP-binding protein	ATP-binding cassette (ABC) transporter activity	transport	NA	NA
BB0602		ABC transport system ATP-binding protein	ATP-binding cassette (ABC) transporter activity	transport	NA	NA
BB0603		NADH:flavin oxidoreductase	oxidoreductase activity	metabolism	NA	NA
BB0604		short chain dehydrogenase	oxidoreductase activity	metabolism	NA	NA
BB0605		putative exported protein		Periplasmic/ Exported/ Lipoprotein	1.02585	0.219203
BB0606		acetyl-CoA hydrolase	acetyl-CoA metabolism	metabolism	-1.33262	0.258801
BB0607		AMP-binding enzyme	catalytic activity	metabolism	1.5454	1.1231
BB0608		IclR family regulatory protein	DNA binding	regulation of transcription, DNA-dependent	-1.58718	0.267614
BB0609		IclR family regulatory protein	DNA binding	regulation of transcription, DNA-dependent	1.73183	2.13131
BB0610		putative pyruvate carboxylase	gluconeogenesis	metabolism	NA	NA
BB0611		acyl-CoA dehydrogenase	acyl-CoA dehydrogenase activity	electron transport	1.11874	0.173668
BB0612		putative enoyl-CoA hydratase	oxidoreductase activity	metabolism	1.03985	0.286699
BB0613		putative short chain dehydrogenase	oxidoreductase activity	metabolism	-1.08819	0.53235
BB0614		putative thiolase			-1.88289	0.1981
BB0615		AMP-binding enzyme	catalytic activity	metabolism	1.05977	NA
BB0616		IclR family regulatory protein	DNA binding	regulation of transcription, DNA-dependent	NA	NA
BB0617		CaiB		metabolism	1.43376	0.510531
BB0618		LysR family regulatory protein	transcription factor activity	Global Regulatory Functions	-1.29933	0.254193
BB0619		putative acyl-CoA dehydrogenase	acyl-CoA dehydrogenase activity	electron transport	-1.2996	0.352084
BB0620	etfB, etfS	electron transfer flavoprotein beta-subunit	electron transporter activity	electron transport	-1.67072	0.258221
BB0621	etfA, etfL	electron transfer flavoprotein alpha-subunit	electron transporter activity	electron transport	-2.3724	0.172566
BB0622		conserved hypothetical protein		Conserved in organism other than E. coli	-1.1813	0.230517
BB0623		LysR-family transcriptional regulator	transcription factor activity	Global Regulatory Functions	-1.23491	0.225348
BB0624		conserved hypothetical protein		Conserved in organism other than E. coli	NA	NA
BB0625		putative exported protein		Periplasmic/ Exported/ Lipoprotein	2.64297	NA
BB0626		putative exported protein		Periplasmic/ Exported/ Lipoprotein	1.4378	NA
BB0627		conserved hypothetical protein	transcription factor activity	Global Regulatory Functions	-1.12648	0.32361
BB0628		conserved hypothetical protein		Conserved in organism other than E. coli	NA	NA
BB0629		putative enoyl-CoA hydratase	catalytic activity	metabolism	2.39216	2.78105
BB0630		nitroreductase family protein	oxidoreductase activity	electron transport	1.51373	1.57337
BB0631		TetR family transcriptional regulator	transcription factor activity	Global Regulatory Functions	-1.30316	0.144441
BB0632		putative hydroxymethylglutaryl-CoA lyase	lyase activity		1.02989	NA
BB0633		putative enoyl-CoA hydratase	isomerase activity	metabolism	1.26979	NA
BB0634		CAIB		metabolism	1.70517	NA
BB0635		putative lipoprotein		Periplasmic/ Exported/ Lipoprotein	1.71432	0.901368
BB0636		iron-containing alcohol dehydrogenase	iron ion binding	metabolism	1.68659	0.0777817
BB0637		enoyl-CoA hydratase	isomerase activity	metabolism	NA	NA
BB0638		putative amidase	amidase activity		-1.64191	NA
BB0639		conserved hypothetical protein		Conserved in organism other than E. coli	-1.71113	0.218876
BB0640		hypothetical protein		Unknown proteins, no known homologs	NA	NA
BB0641		putative aldehyde dehydrogenase	oxidoreductase activity	metabolism	NA	NA
BB0642		NADPH-dependent FMN reductase		metabolism	-1.54944	0.183848
BB0643		putative transport system permease protein	transporter activity	transport	-1.67694	0.0672378
BB0644		ABC transporter ATP-binding protein	ATP-binding cassette (ABC) transporter activity	transport	1.17225	0.580548
BB0645		putative exported protein		Periplasmic/ Exported/ Lipoprotein	1.73344	NA
BB0646		luciferase-like monooxygenase	monooxygenase activity		1.46688	NA
BB0647		IclR family transcriptional regulator	DNA binding	regulation of transcription, DNA-dependent	1.04766	0.377154
BB0648		probable regulator	transcription factor activity	Global Regulatory Functions	-1.32643	0.306072
BB0649		probable short chain dehydrogenase	oxidoreductase activity	metabolism	-1.13926	0.344903
BB0650		putative exported protein		Periplasmic/ Exported/ Lipoprotein	-1.89441	0.0899394
BB0651		aldehyde dehydrogenase	aldehyde dehydrogenase (NAD) activity	metabolism	-1.70853	0.172148
BB0652		putative exported protein		Periplasmic/ Exported/ Lipoprotein	NA	NA
BB0653		putative 3-hydroxyisobutyrate dehydrogenase	phosphogluconate dehydrogenase (decarboxylating) activity	metabolism	-1.06243	0.299969
BB0654		LysR-family transcriptional regulator	transcription factor activity	Global Regulatory Functions	-1.14481	0.31277
BB0655		putative transcriptional regulator	DNA binding	regulation of transcription, DNA-dependent	-1.16529	0.442422
BB0656		probable acyl-CoA dehydrogenase	acyl-CoA dehydrogenase activity	electron transport	1.75121	NA
BB0657		putative acetyl-CoA synthetase	catalytic activity	metabolism	-1.31562	0.106461
BB0658		conserved hypothetical protein		Conserved in organism other than E. coli	NA	NA
BB0659		conserved hypothetical protein		Conserved in organism other than E. coli	NA	NA
BB0660		putative exported protein		Periplasmic/ Exported/ Lipoprotein	-1.22292	0.267853
BB0661		putative enoyl-CoA hydratase	isomerase activity	metabolism	-1.95114	0.158717
BB0662		conserved hypothetical protein		Conserved in organism other than E. coli	-1.83861	0.143514
BB0663	gcdH	glutaryl-CoA dehydrogenase	glutaryl-CoA dehydrogenase activity	electron transport	1.3441	NA
BB0664		probable enoyl CoA hydratase	catalytic activity	metabolism	NA	NA
BB0665		probable thiolase			-1.08501	0.369116
BB0666		putative exported protein		Periplasmic/ Exported/ Lipoprotein	NA	NA
BB0667		putative acetyl-CoA synthetase			2.15832	0.313955
BB0668		conserved hypothetical protein		Conserved in organism other than E. coli	2.82068	NA
BB0669		LysR-family transcriptional regulator	transcription factor activity	regulation of transcription, DNA-dependent	1.76898	NA
BB0670		putative hydrolase	hydrolase activity		1.25794	1.20486
BB0671		conserved hypothetical protein		Conserved in organism other than E. coli	NA	NA
BB0672		conserved hypothetical protein		Conserved in organism other than E. coli	1.40145	NA
BB0673	gst	glutathione S-transferase	glutathione transferase activity		-1.39855	0.252748
BB0674		putative exported protein		Periplasmic/ Exported/ Lipoprotein	-1.09139	0.30724
BB0675		putative exported protein		Periplasmic/ Exported/ Lipoprotein	-1.38208	0.159796
BB0676		putative GntR-family transcriptional regulator	transcription factor activity	Global Regulatory Functions	-1.13682	0.608112
BB0677		probable aldehyde dehydrogenase	oxidoreductase activity	metabolism	2.1668	2.42325
BB0678	metC	cystathionine beta-lyase	amino acid metabolism	metabolism	-1.02824	0.698002
BB0679		conserved hypothetical protein		Conserved in organism other than E. coli	-1.28824	0.341608
BB0680		putative exported protein		Periplasmic/ Exported/ Lipoprotein	NA	NA
BB0681		conserved hypothetical protein		Conserved in organism other than E. coli	1.90388	NA
BB0682		conserved hypothetical protein		Conserved in organism other than E. coli	1.63113	0.956135
BB0683		conserved hypothetical protein		Conserved in organism other than E. coli	NA	NA
BB0684		hypothetical protein		Unknown proteins, no known homologs	-2.38842	0.191315
BB0685		transcriptional regulator	DNA binding	regulation of transcription, DNA-dependent	-1.06908	0.0937923
BB0686	dapA	dihydrodipicolinate synthase	dihydrodipicolinate synthase activity		1.34491	0.745197
BB0687	aatB	aspartate aminotransferase	aspartate transaminase activity	biosynthesis	NA	NA
BB0688		probable solute-binding periplasmic protein	transporter activity	transport	NA	NA
BB0689		putative permease component of ABC transporter	transporter activity	transport	3.20194	2.17464
BB0690		putative ATP-binding component of ABCtransporter	ATP-binding cassette (ABC) transporter activity	transport	NA	NA
BB0691		putative peptidase	metallopeptidase activity	proteolysis and peptidolysis	1.22334	0.521965
BB0692		probable transcriptional regulator	DNA binding	regulation of transcription, DNA-dependent	2.50283	1.35128
BB0693	amaB	N-carbamoyl-L-amino acid amidohydrolase	metallopeptidase activity	proteolysis and peptidolysis	-1.24422	NA
BB0694		probable amidase	amidase activity		-1.12392	0.448736
BB0695		putative polysaccharide deacetylase	hydrolase activity, acting on carbon-nitrogen (but not peptide) bonds	carbohydrate metabolism	1.9168	NA
BB0696	allA, glxA2	putative ureidoglycolate hydrolase	ureidoglycolate hydrolase activity	allantoin catabolism	-1.2078	NA
BB0697		putative membrane protein		Cell envelope	1.19265	0.0813173
BB0698		putative membrane protein		Cell envelope	-2.01629	0.242748
BB0699		putative extracellular solute-binding protein		transport	3.40307	NA
BB0700		putative LysR-family transcriptional regulator	transcription factor activity	Global Regulatory Functions	1.07229	0.577706
BB0701		putative exported protein		Periplasmic/ Exported/ Lipoprotein	-1.87576	0.212847
BB0702		putative GntR-family transcriptional regulator	transcription factor activity	Global Regulatory Functions	11.0149	15.7112
BB0703		conserved hypothetical protein		Conserved in organism other than E. coli	3.75121	3.68261
BB0704		putative membrane protein		Cell envelope	2.41922	NA
BB0705		putative membrane protein		Cell envelope	-1.30499	0.38773
BB0706		extracellular solute-binding protein		transport	1.32674	0.491439
BB0707		probable GntR-family transcriptional regulator	transcription factor activity	Global Regulatory Functions	-1.01309	NA
BB0708	glyA	serine hydroxymethyltransferase	glycine hydroxymethyltransferase activity	glycine metabolism	-1.51345	0.322845
BB0709	benE	benzoate membrane transport protein			1.43901	0.412243
BB0710		probable oxidoreductase	electron transporter activity	electron transport	-1.54044	0.102201
BB0711		putative aldehyde dehydrogenase	oxidoreductase activity	electron transport	-1.5422	0.322199
BB0712		putative LysR-family transcriptional regulator	transcription factor activity	Global Regulatory Functions	-1.04841	0.283494
BB0713		putative transcriptional regulator	DNA binding	regulation of transcription, DNA-dependent	1.0004	0.403758
BB0714	hmgL	3-hydroxy-3-methylglutaryl-CoA lyase	hydroxymethylglutaryl-CoA lyase activity		NA	NA
BB0715		conserved hypothetical protein		metabolism	-1.4622	0.120126
BB0716		putative isochorismatase	catalytic activity	metabolism	-1.82866	0.115966
BB0717		putative exported protein		Periplasmic/ Exported/ Lipoprotein	-1.8715	0.0736229
BB0718	bcpA	carboxyvinyl-carboxyphosphonatephosphorylmutase	carboxyvinyl-carboxyphosphonate phosphorylmutase activity	metabolism	-1.0399	0.30052
BB0719		putative ABC transporter periplasmicsolute-binding protein		transport	1.78191	0.827315
BB0720		putative membrane protein		Cell envelope	-1.72231	0.144971
BB0721		putative membrane protein		Cell envelope	1.94992	NA
BB0722		conserved hypothetical protein		Conserved in organism other than E. coli	1.4615	0.502858
BB0723		conserved hypothetical protein		Conserved in organism other than E. coli	1.31449	0.266266
BB0724		conserved hypothetical protein		Conserved in organism other than E. coli	NA	NA
BB0725		putative transcriptional regulator	DNA binding	Global Regulatory Functions	1.042	0.389666
BB0726		putative exported protein		Periplasmic/ Exported/ Lipoprotein	2.52908	NA
BB0727		electron transfer component of a dioxygenasesystem	electron transporter activity	electron transport	-1.76984	0.218273
BB0728	hcaE	hydroxylating alpha subunit of a dioxygenasesystem	iron ion binding	electron transport	1.40679	0.706669
BB0729		putative short chain dehydrogenase	oxidoreductase activity	metabolism	NA	NA
BB0730		hydroxylating beta subunit of a dioxygenasesystem	oxidoreductase activity, acting on single donors with incorporation of molecular oxygen, incorporation of two atoms of oxygen	electron transport	-1.03946	0.0763675
BB0731		hypothetical protein		Unknown proteins, no known homologs	-1.12833	0.301166
BB0732	cadA	FAD-monooxygenase	monooxygenase activity	electron transport	NA	NA
BB0733		putative exported protein		Periplasmic/ Exported/ Lipoprotein	-1.52965	0.270032
BB0734	hpaG	putative fumarylacetoacetate hydrolase familyprotein	hydrolase activity	metabolism	NA	NA
BB0735		putative fumarylacetoacetate hydrolase familyprotein	hydrolase activity	metabolism	1.21583	1.26336
BB0736	hpaE	5-carboxymethyl-2-hydroxymuconate semialdehydedehydrogenase	oxidoreductase activity	metabolism	-1.31632	0.519208
BB0737	hpaD	homoprotocatechuate 2,3-dioxygenase	3,4-dihydroxyphenylacetate 2,3-dioxygenase activity	electron transport	NA	NA
BB0738	hpaF	5-carboxymethyl-2-hydroxymuconatedelta-isomerase	5-carboxymethyl-2-hydroxymuconate delta-isomerase activity	aromatic compound metabolism	-1.18582	NA
BB0739	hpcG	2-oxo-hepta-3-ene-1,7-dioic acid hydratase	lyase activity	aromatic compound metabolism	NA	NA
BB0740	hpaI, hpcH	2,4-dihydroxyhept-2-ene-1,7-dioic acid aldolase	aldolase activity	metabolism	-1.37225	0.279932
BB0741		LysR-family transcriptional regulator	transcription factor activity	Global Regulatory Functions	-1.34055	0.788424
BB0742		putative exported protein		Periplasmic/ Exported/ Lipoprotein	1.06381	0.371938
BB0743		Thiamine pyrophosphate enzyme		metabolism	1.25363	0.128693
BB0744		putative aldehyde dehydrogenase	oxidoreductase activity	metabolism	2	0.114551
BB0745		putative lipase	catalytic activity		-1.67109	0.0913136
BB0746		putative transcriptional regulator	DNA binding		-1.9374	0.0726407
BB0747		putative exported protei		Periplasmic/ Exported/ Lipoprotein	-1.51561	0.274819
BB0748		putative exported protein		Periplasmic/ Exported/ Lipoprotein	1.1147	0.595384
BB0749		putative lipoprotein		Periplasmic/ Exported/ Lipoprotein	-1.07676	0.148892
BB0750		probable enoyl-CoA hydratase	enoyl-CoA hydratase activity	metabolism	-1.07957	0.33112
BB0751		probable short-chain dehydrogenase	oxidoreductase activity	metabolism	1.00162	NA
BB0752		conserved hypothetical protein		metabolism	NA	NA
BB0753		coenzyme A ligase	ligase activity	metabolism	NA	NA
BB0754		TetR-family transcriptional regulator	transcription factor activity	Global Regulatory Functions	-1.14101	NA
BB0755		putative acyl-CoA dehyrdogenase	acyl-CoA dehydrogenase activity	electron transport	NA	NA
BB0756		branched-chain amino acid ABC transporter,permease protein	transporter activity	transport	1.34572	NA
BB0757		branched-chain amino acid ABC transporter,permease protein	transporter activity	transport	-2.21764	0.162537
BB0758		branched-chain amino acid ABC transporter,ATP-binding protein	ATP-binding cassette (ABC) transporter activity	transport	1.11672	0.33729
BB0759		putative ABC transporter ATP-binding protein	ATP-binding cassette (ABC) transporter activity	transport	-1.02258	0.237612
BB0761		branched-chain amino acid ABC transporter,binding protein		transport	NA	NA
BB0762		short chain dehydrogenase	3-hydroxyacyl-CoA dehydrogenase activity	metabolism	-1.07428	0.371503
BB0763		enoyl CoA dehydratase	lyase activity	metabolism	-1.1527	0.17698
BB0764		conserved hypothetical protein		Conserved in organism other than E. coli	-1.36404	0.570604
BB0765		putative thiolase			-1.17457	NA
BB0766		putative hydratase	oxidoreductase activity	metabolism	-1.22392	0.119249
BB0767		hypothetical protein Xcc2124		Unknown proteins, no known homologs	-1.71754	0.279274
BB0768		putative exported protein		Periplasmic/ Exported/ Lipoprotein	NA	NA
BB0769		conserved hypothetical protein		Conserved in organism other than E. coli	-1.4049	0.200027
BB0770		probable transcriptional regulator	DNA binding	regulation of transcription, DNA-dependent	-1.38479	0.205561
BB0771		putative FAD dependent oxidoreductase	oxidoreductase activity	electron transport	1.00175	0.400447
BB0772		putative dipeptidase	membrane dipeptidase activity	proteolysis and peptidolysis	-1.14506	0.237778
BB0773		putative exported protein		Periplasmic/ Exported/ Lipoprotein	-1.35627	0.159526
BB0774		hypothetical protein		Unknown proteins, no known homologs	-1.62127	0.171462
BB0775		putative transcriptional regulator	transcription factor activity	Global Regulatory Functions	NA	NA
BB0776		hypothetical protein		Unknown proteins, no known homologs	2.72577	3.20107
BB0777		hypothetical protein		Unknown proteins, no known homologs	NA	NA
BB0778		putative membrane protein		Cell envelope	1.07189	0.510531
BB0779		putative membrane protein		Cell envelope	NA	NA
BB0780		putative type II secretion system protein		protein secretion	NA	NA
BB0781		putative type II secretion system protein	ATP binding	transport	-1.10536	0.206475
BB0782		putative type II secretion system protein	nucleotide binding	peptidoglycan metabolism	1.2496	0.0551543
BB0783		putative membrane protein		Cell envelope	2.08401	NA
BB0784		putative type II secretion system protein		protein secretion	1.55735	NA
BB0785		putative membrane protein		Cell envelope	NA	NA
BB0786		putative exported protein		Periplasmic/ Exported/ Lipoprotein	-1.79594	0.106086
BB0787		putative exported protein		Periplasmic/ Exported/ Lipoprotein	-2.09831	NA
BB0788		hypothetical protein		Unknown proteins, no known homologs	1.01212	NA
BB0789		putative exported protein		Periplasmic/ Exported/ Lipoprotein	3.85218	NA
BB0790		putative type II secretion system protein			NA	NA
BB0791	pilT	twitching mobility protein	ATP binding	transport	2.9273	NA
BB0792	gspO	type 4 prepilin-like proteins leader peptideprocessing enzyme	cysteine-type peptidase activity	proteolysis and peptidolysis	-1.28157	0.206303
BB0793	vrgS	conserved hypothetical protein		Conserved in organism other than E. coli	NA	NA
BB0794		putative exported protein		Periplasmic/ Exported/ Lipoprotein	NA	NA
BB0795		putative exported protein		Periplasmic/ Exported/ Lipoprotein	1.65024	0.307435
BB0796		conserved hypothetical protein		Conserved in organism other than E. coli	-1.34565	0.292376
BB0797		hypothetical protein		Unknown proteins, no known homologs	-1.07965	0.151131
BB0798		conserved hypothetical protein		Conserved in organism other than E. coli	-1.50547	0.183744
BB0799		conserved hypothetical protein		Conserved in organism other than E. coli	-1.65067	0.193059
BB0800		conserved hypothetical protein		Conserved in organism other than E. coli	-1.661	0.29854
BB0801		conserved hypothetical protein		Conserved in organism other than E. coli	-1.77746	0.157682
BB0802		conserved hypothetical protein		Conserved in organism other than E. coli	-1.11465	0.329099
BB0803		conserved hypothetical protein		Conserved in organism other than E. coli	1.18255	0.854185
BB0804		conserved hypothetical protein		Conserved in organism other than E. coli	41.3069	NA
BB0805		conserved hypothetical protein		Conserved in organism other than E. coli	NA	NA
BB0806		conserved hypothetical protein		Conserved in organism other than E. coli	-1.73633	0.231916
BB0807		conserved hypothetical protein		Conserved in organism other than E. coli	-1.08577	0.218747
BB0808		conserved hypothetical protein		Conserved in organism other than E. coli	-1.70406	0.172565
BB0809		putative exported protein		Periplasmic/ Exported/ Lipoprotein	1.01858	NA
BB0810		putative ATPase with chaperone activity	chaperone activity		1.2154	0.322516
BB0811		conserved hypothetical protein		Conserved in organism other than E. coli	1.3954	0.072832
BB0812		putative lipoprotein		Periplasmic/ Exported/ Lipoprotein	NA	NA
BB0813		putative lipoprotein		Periplasmic/ Exported/ Lipoprotein	1.04806	0.0544472
BB0814		conserved hypothetical protein		Conserved in organism other than E. coli	NA	NA
BB0815		putative outer membrane protein			-1.50761	0.217558
BB0816		putative membrane protein		Cell envelope	-1.41675	0.304608
BB0817		conserved hypothetical protein		Conserved in organism other than E. coli	-1.08787	0.355069
BB0818		hypothetical protein		Unknown proteins, no known homologs	-1.72343	0.200861
BB0819		putative calcium			1.16613	0.403884
BB0820		putative lipoprotein		Periplasmic/ Exported/ Lipoprotein	-1.19475	0.163002
BB0821		autotransporter		transport	1.28406	0.344693
BB0822		putative phospholipase D protein	catalytic activity	metabolism	-1.49818	0.107446
BB0823	modD	molybdenum transport ATP-binding protein	ATP-binding cassette (ABC) transporter activity	transport	-1.63865	0.0738586
BB0824	modC	molybdenum transport system permease protein	transporter activity	transport	-1.75936	0.118461
BB0825	modB	molybdate-binding periplasmic protein precursor	sulfate porter activity	transport	-2.08769	0.166767
BB0826		putative hydrolase	hydrolase activity		-3.10276	0.186676
BB0827		conserved hypothetical protein		Conserved in organism other than E. coli	-2.62566	0.0770746
BB0828		hypothetical protein		Unknown proteins, no known homologs	1.30695	1.48272
BB0829		putative exported protein		Periplasmic/ Exported/ Lipoprotein	-1.5661	0.266106
BB0830		putative membrane protein		Cell envelope	1.00013	0.296741
BB0831		putative exported protein		Periplasmic/ Exported/ Lipoprotein	-1.22777	0.1828
BB0832		probable TonB-dependent receptor	receptor activity	transport	-1.03961	0.213226
BB0833		putative regulatory protein	transcription factor activity	Global Regulatory Functions	-1.08708	0.610242
BB0834		ornithine aminotransferase	ornithine-oxo-acid transaminase activity	arginine metabolism	-1.70113	0.111986
BB0835		arginase	arginase activity	metabolism	-1.45533	0.126508
BB0836		two-component response regulator	two-component response regulator activity	Global Regulatory Functions	-2.40295	0.0572031
BB0837		putative lipoprotein		Periplasmic/ Exported/ Lipoprotein	-2.28765	0.200015
BB0838		putative lipoprotein		Periplasmic/ Exported/ Lipoprotein	-1.38758	0.306725
BB0839		conserved hypothetical protein		Conserved in organism other than E. coli	-1.47293	0.0925154
BB0840	metG	methionyl-tRNA synthetase	tRNA binding	translation	-1.46886	0.165166
BB0841		putative exported protein		Periplasmic/ Exported/ Lipoprotein	-1.45905	0.208523
BB0842		putative iron sulfur binding protein	ATP binding	transport	-1.06403	0.272622
BB0843		putative exported protein		Periplasmic/ Exported/ Lipoprotein	-1.53313	0.125497
BB0844		putative exported protein		Periplasmic/ Exported/ Lipoprotein	-1.5754	0.297694
BB0845	dcd, dus, paxA	deoxycytidine triphosphate deaminase	dCTP deaminase activity	pyrimidine ribonucleotide biosynthesis	1.92259	0.826699
BB0846		conseved hypothetical protein		Conserved in organism other than E. coli	-1.41445	0.268619
BB0847		putative lyase	lyase activity		-1.57426	0.161877
BB0848		putative acetyltransferase	N-acetyltransferase activity		-2.10831	0.0985327
BB0849		hypothetical protein		Unknown proteins, no known homologs	-2.34248	0.222657
BB0850		probable orn	amino acid metabolism	metabolism	-2.6913	0.0325269
BB0851		putative exported protein		Periplasmic/ Exported/ Lipoprotein	-2.1732	0.0786528
BB0852	sodA	superoxide dismutase [Mn]	superoxide dismutase activity	superoxide metabolism	5.18982	2.13416
BB0853		probable metal transporter	metal ion transporter activity	transport	2.1496	1.11383
BB0854	gcvT	glycine cleavage system T protein	aminomethyltransferase activity	glycine catabolism	1.93834	1.18995
BB0855	gcvH	glycine cleavage system H protein		glycine catabolism	1.59949	0.293984
BB0856	gcvP	glycine cleavage system P protein	glycine dehydrogenase (decarboxylating) activity	glycine decarboxylation via glycine cleavage system	1.32135	0.782458
BB0857		putative GntR-family transcriptional regulator	transcription factor activity	Global Regulatory Functions	-1.18545	0.27498
BB0858		conserved hypothetical protein		metabolism	1.26801	0.43164
BB0859		putative exported protein		Periplasmic/ Exported/ Lipoprotein	1.42468	0.310762
BB0860		probable enoyl-CoA hydratase	catalytic activity	metabolism	NA	NA
BB0861		putative exported protein		Periplasmic/ Exported/ Lipoprotein	2.29321	NA
BB0862		conserved hypothetical protein		Conserved in organism other than E. coli	-1.12853	NA
BB0863		conserved hypothetical protein		Conserved in organism other than E. coli	1.47577	0.71842
BB0864		putative ABC transpoter ATP-binding protein	ATP-binding cassette (ABC) transporter activity	transport	1.11807	0.496357
BB0865		putative peptide ABC transporter permeaseprotein	transporter activity	transport	-1.76794	0.190582
BB0866		putative ABC transporter permease protein	transporter activity	transport	1.32553	0.345068
BB0867		putative extracellular solute-binding protein	transporter activity	transport	1.39742	NA
BB0868	mmsA	putative methylmalonate-semialdehydedehydrogenase [acylating]	methylmalonate-semialdehyde dehydrogenase (acylating) activity	metabolism	1.3441	NA
BB0869		omega-amino acid--pyruvate aminotransferase	beta-alanine-pyruvate transaminase activity		-1.1246	0.372636
BB0870		probable GntR-family transcriptional regulator	transcription factor activity	Global Regulatory Functions	-1.96119	0.127047
BB0871	folA, tmrA	dihydrofolate reductase	dihydrofolate reductase activity	glycine biosynthesis	-1.94961	0.123864
BB0872		putative thymidylate synthase	thymidylate synthase activity	dTMP biosynthesis	-2.47517	0.122923
BB0873		conserved hypothetical protein	response to stress	Folding and Ushering	-1.75404	0.0734792
BB0874		conserved hypothetical protein		Conserved in organism other than E. coli	-2.29047	0.13582
BB0875		probable glycosyltransferase	transferase activity	lipid metabolism	-2.40934	0.143937
BB0876	wbpO	polysaccharide biosynthesis protein		Cell envelope	-1.17142	0.24991
BB0877		UDP-N-acetylglucosamine C4 epimerase	catalytic activity	nucleotide-sugar metabolism	-1.67448	0.17338
BB0878		putative membrane protein	pathogenesis	Cell envelope	-1.20253	0.201757
BB0879		putative glycosyltranferase		biosynthesis	-1.3914	0.354089
BB0880		putative asparagine synthase	asparagine synthase (glutamine-hydrolyzing) activity	asparagine biosynthesis	-1.04165	0.915868
BB0881		putative glycosyltransferase	transferase activity	biosynthesis	-1.4887	0.160182
BB0882		putative glycosyltransferase	transferase activity	biosynthesis	-1.79942	0.186938
BB0883		putative glycosyltransferase	transferase activity	biosynthesis	-2.28133	0.123589
BB0884	pgi	glucose-6-phosphate isomerase	glucose-6-phosphate isomerase activity	metabolism	-1.7772	0.107851
BB0885	pgm	phosphoglucomutase	phosphomannomutase activity	carbohydrate metabolism	-1.75653	0.0369148
BB0886		hypothetical protein		Unknown proteins, no known homologs	-2.52053	0.135563
BB0887		putative oxidoreductase		electron transport	-1.44761	0.245221
BB0888		putative two-component system responseregulator	two-component response regulator activity	Global Regulatory Functions	1.4275	1.62441
BB0889		putative two-component system sensor protein	two-component sensor molecule activity	signal transduction	1.33481	1.72435
BB0890		putative sulfatase	sulfuric ester hydrolase activity	metabolism	1.3577	0.338449
BB0891	fahA, fah	fumarylacetoacetase	aromatic amino acid family metabolism	metabolism	1.42623	0.993369
BB0892	hmgA	homogentisate 1,2-dioxygenase	homogentisate 1,2-dioxygenase activity	phenylalanine catabolism	1.23627	0.119501
BB0893		putative LysR-family transcriptional regulator	transcription factor activity	Global Regulatory Functions	NA	NA
BB0894		conserved hypothetical protein		Conserved in organism other than E. coli	-1.84044	0.102946
BB0895		putative oxygenase	monooxygenase activity	electron transport	-1.56577	0.128969
BB0896		putative cyclase			-1.74982	0.115874
BB0897	mutM, fpg	formamidopyrimidine-DNA glycosylase	zinc ion binding	carbohydrate metabolism	-2.09712	0.0706956
BB0898		conserved hypothetical protein		Conserved in organism other than E. coli	-2.14868	0.162221
BB0899		putative outer membrane lipoprotein	chaperone activity	intracellular protein transport	-2.27853	0.098711
BB0900	ispE, ipk	4-diphosphocytidyl-2-C-methyl-D-erythritolkinase	ATP binding	terpenoid biosynthesis	-2.31402	0.0856294
BB0901	prsA, prs	ribose-phosphate pyrophosphokinase	magnesium ion binding	nucleoside metabolism	-2.35361	0.0727461
BB0902	rplY	50S ribosomal protein L25	structural constituent of ribosome	translation	-2.3626	0.129007
BB0903	pth	peptidyl-tRNA hydrolase	aminoacyl-tRNA hydrolase activity	translation	-1.35708	0.145866
BB0904		putative membrane protein		Cell envelope	-1.84721	0.155218
BB0905		conserved hypothetical protein	GTP binding	Conserved in organism other than E. coli	-1.23718	0.129762
BB0906		putative integrase	DNA binding	DNA recombination	1.38853	NA
BB0907		conserved hypothetical protein		regulation of cell cycle	-1.01185	0.450427
BB0908		putative helicase	DNA binding		1.32795	0.736805
BB0909		conserved hypothetical protein		Conserved in organism other than E. coli	1.21244	0.661905
BB0910		putative ATPase	ATP binding		1.22738	0.281727
BB0911		putative serine protease	subtilase activity	Folding and Ushering	2.02518	1.57731
BB0912		type III restriction-modification systemmethyltransferase	DNA binding	DNA methylation	1.39715	0.231692
BB0913		type III restriction enzyme	type III site-specific deoxyribonuclease activity	DNA restriction	-1.41615	0.106629
BB0914		putative integrase		Laterally acquired elements	-1.05797	0.401568
BB0915		conserved hypothetical protein		Conserved in organism other than E. coli	NA	NA
BB0916		autotransporter		transport	NA	NA
BB0917		putative regulatory protein	two-component response regulator activity	Global Regulatory Functions	1.37237	0.319501
BB0918		putative exported protein		Periplasmic/ Exported/ Lipoprotein	-1.23471	0.202077
BB0919		putative TetR-family transcriptional regulator	transcription factor activity	Global Regulatory Functions	-1.55625	0.0474753
BB0920		putative membrane protein		Cell envelope	-1.87198	0.0590073
BB0921		putative membrane protein	transporter activity	transport	-1.85839	0.126161
BB0922		GntR family transcriptional regulator	transcription factor activity	Global Regulatory Functions	-1.91246	0.047022
BB0923		putative acetolactate synthase large subunit	acetolactate synthase activity		-2.10068	0.0773787
BB0924		putative lipoprotein		Periplasmic/ Exported/ Lipoprotein	-2.16749	0.0904199
BB0925		putative taurine dioxygenase	oxidoreductase activity, acting on single donors with incorporation of molecular oxygen, incorporation of two atoms of oxygen	electron transport	-2.04403	0.0848921
BB0926	maeB	NADP-dependent malic enzyme	malate dehydrogenase (oxaloacetate-decarboxylating) (NADP+) activity	metabolism	-2.10127	0.0840248
BB0927		LysR family regulatory protein	transcription factor activity	Global Regulatory Functions	-2.59539	0.0583472
BB0928		binding-protein-dependent transport systemsinner membrane component	transporter activity	transport	-2.06219	0.122072
BB0929		binding-protein-dependent transport systemsinner membrane component	transporter activity	transport	-1.00182	0.236848
BB0930		ABC transporter ATP-binding protein	ATP-binding cassette (ABC) transporter activity	transport	-1.50015	0.151639
BB0931		bacterial extracellular solute-binding protein	transporter activity	transport	2.25363	NA
BB0932		conserved hypothetical protein		Conserved in organism other than E. coli	1.60905	NA
BB0933		LysR family regulatory protein	transcription factor activity	Global Regulatory Functions	-1.33118	0.137944
BB0934		putative exported protein		Periplasmic/ Exported/ Lipoprotein	-2.13203	0.156128
BB0935		conserved hypothetical protein		Conserved in organism other than E. coli	-1.28724	0.313209
BB0936		putative ArsR family transcriptional regulator	transcription factor activity	Global Regulatory Functions	2.18026	0.437527
BB0937		putative exported protein		Periplasmic/ Exported/ Lipoprotein	3.76939	0.978065
BB0938		hypothetical protein		Unknown proteins, no known homologs	1.00673	0.339419
BB0939		putative transport protein			-3.51305	0.0778351
BB0940	fdx	ferredoxin	electron transporter activity	metabolism	-1.49589	0.0647827
BB0941	coaD, kdtB	phosphopantetheine adenylyltransferase	pantetheine-phosphate adenylyltransferase activity	coenzyme A biosynthesis	1.53393	0.472412
BB0942		conserved hypothetical protein	S-adenosylmethionine-dependent methyltransferase activity		-1.04143	0.544092
BB0943	ftsY	cell division protein	RNA binding	cytokinesis	-1.73551	0.245831
BB0944		conserved hypothetical protein	adenylate cyclase activity	cAMP biosynthesis	-1.84455	0.191411
BB0945		binding-protein-dependent transport systempermease protein	transporter activity	transport	-1.84089	0.166946
BB0946		binding-protein-dependent transport systemsinner membrane component	transporter activity	transport	-1.98557	0.201961
BB0947		putative transport system ATP-binding protein	ATP-binding cassette (ABC) transporter activity	transport	-1.94654	0.131624
BB0948		putative exported protein		Periplasmic/ Exported/ Lipoprotein	-1.79637	0.0667545
BB0949		putative transcriptional regulator	DNA binding	regulation of transcription, DNA-dependent	-1.97029	0.133065
BB0950		haloacid dehalogenase-like hydrolase	hydrolase activity	metabolism	-1.80423	0.110877
BB0951	ribB	putative 3,4-dihydroxy-2-butanone 4-phosphatesynthase	vitamin B2 biosynthesis	metabolism	-1.70094	0.0666856
BB0952	ribH	putative 6,7-dimethyl-8-ribityllumazinesynthase	vitamin B2 biosynthesis	metabolism	-1.25452	0.118624
BB0953	nusB, ssyB	N utilization substance protein B	RNA binding	transcription termination	-1.23883	0.247135
BB0954	thiL	putative thiamine-monophosphate kinase	thiamin-phosphate kinase activity	thiamin biosynthesis	-1.50902	0.403028
BB0955		putative phosphatidylglycerophosphatase	phosphatidylglycerophosphatase activity	lipid metabolism	-1.89412	0.239826
BB0956		conserved hypothetical protein		Conserved in organism other than E. coli	-1.49409	0.249791
BB0957	pyrF	putative orotidine 5'-phosphate decarboxylase	orotidine-5'-phosphate decarboxylase activity	'de novo' pyrimidine base biosynthesis	-1.50152	0.345774
BB0958	ndh	putative NADH dehydrogenase	NADH dehydrogenase activity	metabolism	-1.23652	0.325687
BB0959	dgkA	putative diacylglycerol kinase	diacylglycerol kinase activity	phospholipid biosynthesis	-1.5744	0.204537
BB0960	brkB	serum resistance protein	ribonuclease activity		1.18659	0.160548
BB0961	brkA	serum resistance protein (pseudogene)		Cell envelope	2.8363	1.35219
BB0962	cpn60, groEL, mopA, groL	60 kDa chaperonin	chaperone activity	protein refolding	1.18996	0.343894
BB0963	cpn10, groES	10 kDa chaperonin	chaperone activity		2.54698	0.368428
BB0964		hypothetical protein		Unknown proteins, no known homologs	NA	NA
BB0965		conserved hypothetical protein	racemase and epimerase activity, acting on amino acids and derivatives	metabolism	NA	NA
BB0966		hypothetical protein		Unknown proteins, no known homologs	1.40792	NA
BB0967		putative dehydrogenase		metabolism	-1.76353	0.184708
BB0968		putative exported protein		Periplasmic/ Exported/ Lipoprotein	1.00215	0.430371
BB0969		LysR-family transcriptional regulator	transcription factor activity	Global Regulatory Functions	-1.23726	0.194555
BB0970		conserved hypothetical protein		Conserved in organism other than E. coli	1.59653	0.662559
BB0971		putative exported protein		Periplasmic/ Exported/ Lipoprotein	-1.41891	0.0247487
BB0972		probable transcriptional regulator	DNA binding	Global Regulatory Functions	-1.91394	0.122425
BB0973		probable carboxymuconolactone decarboxylase	4-carboxymuconolactone decarboxylase activity	aromatic compound metabolism	-2.47353	0.13661
BB0974		probable 6-phosphogluconate dehydrogenase	phosphogluconate dehydrogenase (decarboxylating) activity	pentose-phosphate shunt	-2.87461	0.0832746
BB0975		probable hydrolase	hydrolase activity	metabolism	NA	NA
BB0976		lactate permease family protwin	lactate transporter activity	lactate transport	-2.02563	0.0863329
BB0977		putative membrane protein		Cell envelope	-1.31423	0.168214
BB0978	ggt	gamma-glutamyltranspeptidase precursor	gamma-glutamyltransferase activity		-1.38401	0.140966
BB0979		putative universal stress protein		Folding and Ushering	-1.32525	0.220061
BB0980		putative GnaT-family acetyltransferase	N-acetyltransferase activity		-1.91049	0.0970113
BB0981		probable acyl-CoA dehydrogenase	acyl-CoA dehydrogenase activity	electron transport	-1.84868	0.266173
BB0982		conserved hypothetical protein		metabolism	-1.88384	0.106949
BB0983		putative exported protein		Periplasmic/ Exported/ Lipoprotein	-1.74039	0.162437
BB0984		probable LysR-family transcriptional regulator	transcription factor activity	Global Regulatory Functions	-1.0731	0.403017
BB0985		hypothetical protein		Unknown proteins, no known homologs	1.49637	0.453248
BB0986		putative exported protein		Periplasmic/ Exported/ Lipoprotein	-1.12597	0.0304056
BB0987		putative membrane protein		Cell envelope	-1.00227	0.434457
BB0988		conserved hypothetical protein		Conserved in organism other than E. coli	1.13489	0.777817
BB0989		putative exported protein		Periplasmic/ Exported/ Lipoprotein	1.59935	NA
BB0990		probable LysR-family transcriptional regulator	transcription factor activity	Global Regulatory Functions	1.01616	0.36911
BB0991		putative membrane protein		Cell envelope	-1.36044	0.181402
BB0992		probable pyridine nucleotide-disulphideoxidoreductase	disulfide oxidoreductase activity	electron transport	1.13436	0.455287
BB0993		conserved hypothetical protein		Conserved in organism other than E. coli	1.77908	1.33403
BB0994		probable FAD dependent oxidoreductase	oxidoreductase activity	electron transport	26.3029	NA
BB0995		putative dipeptidase	membrane dipeptidase activity	proteolysis and peptidolysis	-1.74305	0.128505
BB0996		probable ABC transporter ATP-binding protein	ATP-binding cassette (ABC) transporter activity	transport	1.46931	1.33926
BB0997		putative inner membrane component ofbinding-protein-dependent transport system	transporter activity	transport	NA	NA
BB0998		putative inner membrane component ofbinding-protein-dependent transport system	transporter activity	transport	-1.39729	NA
BB0999		putative extracellular solute-binding protein	transporter activity	transport	NA	NA
BB1000		probable LysR-family transcriptional regulator	transcription factor activity	Global Regulatory Functions	-2.20415	0.0596948
BB1001		putative enoyl-CoA hydratase	catalytic activity	metabolism	-1.18924	0.0640812
BB1002		putative long-chain-fatty-acid-CoA ligase	ligase activity	metabolism	-1.12956	0.36911
BB1003		putative exported protein		Periplasmic/ Exported/ Lipoprotein	-1.28557	0.177364
BB1004		LysR-family transcriptioanl regulator	transcription factor activity	Global Regulatory Functions	-1.12138	NA
BB1005		probable ATP-binding component of ABCtransporter	ATP-binding cassette (ABC) transporter activity	transport	1.32041	1.58987
BB1006		inner membrane component of ABC transporter	transporter activity	transport	NA	NA
BB1007		inner membrane component of ABC transporter	transporter activity	transport	-2.02895	0.155367
BB1008		substrate binding component of ABC transporter	transporter activity	transport	-1.58515	0.216822
BB1009		hypothetical protein	hydrolase activity	nucleotide metabolism	-1.52808	0.264853
BB1010	phnA	phosphonoacetate hydrolase	hydrolase activity	nucleotide metabolism	1.7609	2.29846
BB1011	phnR	LysR-family transcriptional regulator	transcription factor activity	Global Regulatory Functions	-1.28757	0.0403051
BB1012		putative ornithine cyclodeaminase	ornithine cyclodeaminase activity		1.05977	NA
BB1013	aphA, aph	acetylpolyamine aminohydrolase	hydrolase activity		-1.35857	0.378856
BB1014	leuB	3-isopropylmalate dehydrogenase	3-isopropylmalate dehydrogenase activity	leucine biosynthesis	1.3227	0.320319
BB1015	leuD	3-isopropylmalate dehydratase small subunit	3-isopropylmalate dehydratase activity	leucine biosynthesis	-1.72024	0.131394
BB1016	leuC	3-isopropylmalate dehydratase large subunit	3-isopropylmalate dehydratase activity	metabolism	-1.26327	NA
BB1017		putative exported protein		Periplasmic/ Exported/ Lipoprotein	1.31684	1.29174
BB1018		probable transmembrane permease ABC transporterprotein	transporter activity	transport	-1.51191	0.0672352
BB1019		ATP-binding ABC transporter protein	ATP-binding cassette (ABC) transporter activity	transport	1.30775	0.90735
BB1020		LysR-family transcriptional regulator	transcription factor activity	Global Regulatory Functions	-1.20898	0.458752
BB1021		putative membrane protein		Cell envelope	-2.49396	0.217567
BB1022		putative acetyltransferase	N-acetyltransferase activity		1.04786	0.453634
BB1023		putative exported protein		Periplasmic/ Exported/ Lipoprotein	-1.42054	0.633814
BB1024		LysR-family transcriptional regulator	transcription factor activity	Global Regulatory Functions	-1.04738	0.38377
BB1025		probable sulfatase	sulfuric ester hydrolase activity	metabolism	-1.90315	0.129093
BB1026		putative exported protein		Periplasmic/ Exported/ Lipoprotein	-1.11969	0.45658
BB1027		LysR-family transcriptional regulator	transcription factor activity	Global Regulatory Functions	-2.43222	0.149753
BB1028		putative exported protein		Periplasmic/ Exported/ Lipoprotein	-1.35301	NA
BB1029		putative enoyl-CoA hydratase	isomerase activity	metabolism	1.52666	NA
BB1030		putative exported protein		Periplasmic/ Exported/ Lipoprotein	3.04564	2.98611
BB1031		3-hydroxyisobutyrate dehydrogenase	3-hydroxyisobutyrate dehydrogenase activity		NA	NA
BB1032		hypothetical protein		Unknown proteins, no known homologs	2.7084	1.63907
BB1033		putative 2,4-dihydroxyhept-2-ene-1,7-dioic acidaldolase	aldolase activity	metabolism	-1.33453	0.0889059
BB1034		conserved hypothetical protein		Conserved in organism other than E. coli	1.0175	0.604816
BB1035		putative ribulose bisphosphatecarboxylaseoxygenase,large subunit	ribulose-bisphosphate carboxylase activity	carbon utilization by fixation of carbon dioxide	-1.7068	0.127793
BB1036		LysR-family transcriptional regulator	transcription factor activity	Global Regulatory Functions	-1.35783	0.217742
BB1037		LysR-family transcriptional regulator	transcription factor activity	regulation of transcription, DNA-dependent	-1.04384	0.240576
BB1038		probable enoyl-CoA hydratase	enoyl-CoA hydratase activity	metabolism	2.22395	3.07016
BB1039		putative exported protein		Periplasmic/ Exported/ Lipoprotein	-1.50334	0.28695
BB1040		conserved hypothetical protein		metabolism	-1.97134	0.159903
BB1041		LysR-family transcriptional regulator	transcription factor activity	Global Regulatory Functions	-1.14347	0.719104
BB1042		extracellular solute-binding protein			NA	NA
BB1043		ATP-binding component of ABC transporter	ATP-binding cassette (ABC) transporter activity	transport	-1.77618	NA
BB1044		inner membrane component of ABC transporter	transporter activity	transport	1.15186	0.0381838
BB1045	aatB	aspartate aminotransferase	aspartate transaminase activity	biosynthesis	NA	NA
BB1046	pepM	phosphoenolpyruvate phosphomutase	phosphoenolpyruvate mutase activity		1.25337	0.422581
BB1047		putative exported protein		Periplasmic/ Exported/ Lipoprotein	-1.80466	0.121873
BB1048		putative gluconolactonase	gluconolactonase activity		-1.18243	NA
BB1049		putative aldolase	aldolase activity		-1.47451	0.329922
BB1050		putative dehydrogenase	oxidoreductase activity, acting on the CH-OH group of donors, NAD or NADP as acceptor	L-serine biosynthesis	1.25767	0.797316
BB1053		putative dioxygenase	taurine dioxygenase activity	electron transport	-1.59485	0.0633581
BB1054		LysR-family transcriptional regulator	transcription factor activity	Global Regulatory Functions	1.35824	0.954198
BB1055	metY	O-acetylhomoserine sulfhydrylase	amino acid metabolism	metabolism	-1.41002	0.117777
BB1056		conserved hypothetical protein	catalytic activity	aromatic compound metabolism	-1.4466	0.172964
BB1057		conserved hypothetical protein		Conserved in organism other than E. coli	NA	NA
BB1058		GntR-family transcriptional regulator	transcription factor activity	Global Regulatory Functions	-1.31786	0.135966
BB1059		conserved hypothetical protein		metabolism	NA	NA
BB1060		probable extracellular solute-binding protein		transport	NA	NA
BB1061		putative integral membrane transport protein			NA	NA
BB1062		putative membrane protein		Cell envelope	1.67528	NA
BB1063		conserved hypothetical protein		Conserved in organism other than E. coli	NA	NA
BB1064		putative hydrolase	hydrolase activity		-1.36419	0.0700036
BB1065		putative NAD dependent epimerase	oxidoreductase activity	nucleotide-sugar metabolism	2.99233	0.460327
BB1066		putative membrane protein		Cell envelope	3.0622	NA
BB1067		putative exported protein		Periplasmic/ Exported/ Lipoprotein	-1.23266	0.421029
BB1068		probable aldehyde dehydrogenase	oxidoreductase activity	metabolism	NA	NA
BB1069		putative dehydrogenase	oxidoreductase activity, acting on CH-OH group of donors	metabolism	NA	NA
BB1070		conserved hypothetical protein		Conserved in organism other than E. coli	NA	NA
BB1071		putative permease component of ABC transporter	transporter activity	transport	2.85784	NA
BB1072		ATP-binding component of ABC transporter	ATP-binding cassette (ABC) transporter activity	transport	1.30668	0.236612
BB1073		putative substrate binding component of ABCtransporter		transport	1.13328	0.100409
BB1074		GntR-family transcriptional regulator	transcription factor activity	Global Regulatory Functions	-1.02469	0.156547
BB1075		putative carboxymuconolactone decarboxylase	4-carboxymuconolactone decarboxylase activity	metabolism	1.10124	0.0825126
BB1076		conserved hypothetical protein	aminocarboxymuconate-semialdehyde decarboxylase activity	metabolism	-1.02378	0.382695
BB1077		conserved hypothetical protein	aminocarboxymuconate-semialdehyde decarboxylase activity	metabolism	1.03796	NA
BB1078		putative exported protein		Periplasmic/ Exported/ Lipoprotein	NA	NA
BB1079		putative hydrolase	hydrolase activity		-1.08692	0.672675
BB1080		putative isochorismatase	catalytic activity	metabolism	-1.41163	NA
BB1081		LysR-family transcriptional regulator	transcription factor activity	Global Regulatory Functions	3.86268	NA
BB1082		putative acetyltransferase	N-acetyltransferase activity		-1.51902	NA
BB1083		conserved hypothetical protein		metabolism	1.1357	0.207528
BB1084		TetR-family transcriptional regulator	transcription factor activity	Global Regulatory Functions	1.41626	0.399032
BB1085		putative exported protein		Periplasmic/ Exported/ Lipoprotein	1.10481	0.242219
BB1086		putative thiolase	catalytic activity	fatty acid biosynthesis	1.57027	NA
BB1087		putative enoyl-CoA hydratase	isomerase activity	metabolism	NA	NA
BB1088		putative short chain dehydrogenase	oxidoreductase activity	metabolism	NA	NA
BB1089		putative enoyl-CoA hydratase	isomerase activity	metabolism	-1.0713	0.458763
BB1090		conserved hypothetical protein		metabolism	-1.18981	0.194454
BB1091		LysR-FAMILY transcriptional regulator	transcription factor activity	Global Regulatory Functions	-2.31835	0.0886905
BB1092		putative exported protein		Periplasmic/ Exported/ Lipoprotein	-1.98716	NA
BB1093		putative membrane protein		Cell envelope	-1.65818	0.25814
BB1094		conserved hypothetical protein	catalytic activity	Conserved in organism other than E. coli	NA	NA
BB1095		putative exported protein		Periplasmic/ Exported/ Lipoprotein	2.05291	0.0671751
BB1096		LysR-family transcriptional regulator	transcription factor activity	Global Regulatory Functions	-1.31098	0.0847132
BB1097		conserved hypothetical protein		metabolism	-1.08763	0.386138
BB1098		probable acyl-CoA dehydrogenase	acyl-CoA dehydrogenase activity	electron transport	1.23075	0.413158
BB1099		putative exported protein		Periplasmic/ Exported/ Lipoprotein	NA	NA
BB1100	mgtA	Mg(2+) transport ATPase	ATP binding	metabolism	-1.09914	0.182582
BB1101		two component sensor kinase	two-component sensor molecule activity	Global Regulatory Functions	1.563	1.29552
BB1102		two component response regulator	two-component response regulator activity	Global Regulatory Functions	-1.17457	0.213291
BB1103		putative exported protein		Periplasmic/ Exported/ Lipoprotein	-2.0073	0.0137204
BB1104		[2Fe-2S] protein	oxidoreductase activity	electron transport	1.30641	0.729289
BB1105		conserved hypothetical protein		Conserved in organism other than E. coli	-2.49345	0.0466512
BB1106		ferredoxin	electron transporter activity	metabolism	2.81502	NA
BB1107		ferredoxin reductase	disulfide oxidoreductase activity	metabolism	-1.54789	0.187688
BB1108	dapA	putative dihydrodipicolinate synthase	dihydrodipicolinate synthase activity		-1.14896	0.277893
BB1109	lldD, lctD	FMN-dependent dehydrogenase	L-lactate dehydrogenase (cytochrome) activity	electron transport	-1.48228	0.327628
BB1110		conserved hypothetical protein		Conserved in organism other than E. coli	-1.62361	0.180036
BB1111		IclR-family transcriptional regulator	DNA binding	regulation of transcription, DNA-dependent	-1.4977	0.172091
BB1112		LysR-family transcriptional regulator	transcription factor activity	Global Regulatory Functions	-1.62254	0.121058
BB1113		probable short chain dehydrogenase	oxidoreductase activity	metabolism	-1.5605	0.114247
BB1114		putative exported protein		Periplasmic/ Exported/ Lipoprotein	1.34774	0.437699
BB1115		hypothetical protein		Unknown proteins, no known homologs	2.32795	NA
BB1116		nitrilase	nitrilase activity	nitrogen metabolism	1.16801	NA
BB1117		conserved hypothetical protein		Conserved in organism other than E. coli	2.96931	NA
BB1118		putative exported protein		Periplasmic/ Exported/ Lipoprotein	NA	NA
BB1119		LysR-family transcriptional regulator	transcription factor activity	regulation of transcription, DNA-dependent	1.21365	0.308009
BB1120		two-component system response regulator	two-component response regulator activity	Global Regulatory Functions	-1.33766	0.236385
BB1121		putative exported protein		Periplasmic/ Exported/ Lipoprotein	-1.83734	0.108447
BB1122		two-component system sensor kinase	signal transducer activity	Global Regulatory Functions	-1.36194	NA
BB1123		putative enoyl-CoA hydratase	catalytic activity	metabolism	-1.40125	0.15739
BB1124		putative enoyl-CoA hydratase	isomerase activity	metabolism	-1.60052	0.0473762
BB1125		putative long-chain-fatty-acid-CoA ligase	ligase activity	metabolism	1.24798	NA
BB1126		probable acyl-CoA dehydrogenase	acyl-CoA dehydrogenase activity	electron transport	-1.05722	NA
BB1127		conserved hypothetical protein		Conserved in organism other than E. coli	-1.94349	0.165705
BB1128		conserved hypothetical protein		Conserved in organism other than E. coli	-1.69977	0.206391
BB1129		conserved hypothetical protein		Conserved in organism other than E. coli	-2.17958	0.21101
BB1130		probable outer membrane protein			-2.11407	0.146609
BB1131		putative membrane protein		Cell envelope	-1.40655	0.196513
BB1132		conserved hypothetical protein		Conserved in organism other than E. coli	-1.50578	0.194665
BB1133		hypothetical protein		Unknown proteins, no known homologs	1.1839	0.936253
BB1134		conserved hypothetical protein		Conserved in organism other than E. coli	NA	NA
BB1135		hypothetical protein		Unknown proteins, no known homologs	-1.256	0.307403
BB1136		putative calcium			1.01115	0.465268
BB1137		conserved hypothetical protein		Conserved in organism other than E. coli	1.06559	0.414362
BB1138		putative GntR-family transcriptional regulator	transcription factor activity	Global Regulatory Functions	-1.63497	0.1208
BB1139		putative membrane protein		Cell envelope	-1.40125	0.333004
BB1140		putative membrane protein		Cell envelope	-1.64264	0.223343
BB1141		putative GntR-family transcriptional regulator	transcription factor activity	regulation of transcription, DNA-dependent	1.06704	0.427117
BB1142		putative amidase	amidase activity		-2.25501	NA
BB1143		conserved hypothetical protein		metabolism	-1.72423	0.145265
BB1144		putative enoyl-CoA hydratase	catalytic activity	metabolism	-1.34712	0.212021
BB1145		putative exported protein		Periplasmic/ Exported/ Lipoprotein	-1.56775	0.227253
BB1146		putative inner membrane component ofbinding-protein-dependent transport system	transporter activity	transport	-1.31214	0.161927
BB1147		probable ATP-binding component of ABCtransporter	ATP-binding cassette (ABC) transporter activity	transport	-1.44711	0.313729
BB1148		conserved hypothetical protein	hydrolase activity, acting on carbon-nitrogen (but not peptide) bonds	carbohydrate metabolism	-1.01893	0.269318
BB1149		probable short chain dehydrogenase	oxidoreductase activity	metabolism	-1.18896	0.528432
BB1150		putative transcriptional regulator	DNA binding	regulation of transcription, DNA-dependent	1.25767	0.394566
BB1151		putative branched-chain amino acid-bindingprotein			-1.2316	0.719992
BB1152		conserved hypothetical protein	oxidoreductase activity	metabolism	-1.22655	0.33185
BB1153		acetyl-CoA synthetase	catalytic activity	metabolism	1.22496	0.144957
BB1154		conserved hypothetical protein		Conserved in organism other than E. coli	1.52019	1.24027
BB1155		probable permease component of branched-chainamino acid transporter	transporter activity	transport	1.24515	1.49777
BB1156		probable permease component of branched-chainamino acid transporter	transporter activity	transport	NA	NA
BB1157	livG, livF	high-affinity branched-chain amino acidtransport ATP-binding protein	ATP-binding cassette (ABC) transporter activity	transport	-1.11348	0.460859
BB1158	livF, livG	high-affinity branched-chain amino acidtransport ATP-binding protein	ATP-binding cassette (ABC) transporter activity	transport	NA	NA
BB1159		putative NADH:flavin oxidoreductase	oxidoreductase activity	metabolism	-1.60571	0.0141067
BB1160		putative lysR-family transcriptional regulator	transcription factor activity	Global Regulatory Functions	1.7399	2.18637
BB1161		conserved hypothetical protein		Conserved in organism other than E. coli	1.27827	0.751655
BB1162		conserved hypothetical protein	zinc ion binding	Conserved in organism other than E. coli	-1.63325	NA
BB1163		putative membrane transport protein	transporter activity	transport	3.63086	NA
BB1164		putative LysR-family transcriptional regulator	transcription factor activity	Global Regulatory Functions	-1.64891	0.146045
BB1165		putative exported protein		Periplasmic/ Exported/ Lipoprotein	11.7302	NA
BB1166		amidase	amidase activity		-1.26585	0.442649
BB1167	ribE, ribC	riboflavin synthase alpha chain	riboflavin synthase activity	metabolism	2.06745	1.45452
BB1168		putative exported protein		Periplasmic/ Exported/ Lipoprotein	2.0483	0.858833
BB1169		putative AsnC-family transcriptional regulator	transcription factor activity	Global Regulatory Functions	NA	NA
BB1170		hypothetical protein		Unknown proteins, no known homologs	-1.72064	0.0148492
BB1171		putative acid CoA ligase	ligase activity	metabolism	1.1252	0.438406
BB1172		conserved hypothetical protein		Conserved in organism other than E. coli	1.31926	0.267237
BB1173		putative ABC transport proteins, inner membranecomponent	transporter activity	transport	1.12036	0.326683
BB1174		putative ABC transport proteins, ATP-bindingcomponent	ATP-binding cassette (ABC) transporter activity	transport	1.29342	0.328689
BB1175		putative exported protein		Periplasmic/ Exported/ Lipoprotein	-1.29987	0.146591
BB1176		conserved hypothetical protein	catalytic activity	Conserved in organism other than E. coli	1.57613	0.73172
BB1177		putative alcohol dehydrogenase	NADPH:quinone reductase activity	metabolism	1.58454	0.428916
BB1178		conserved hypothetical protein		Conserved in organism other than E. coli	2.80792	1.32321
BB1179		conserved hypothetical protein		Conserved in organism other than E. coli	-1.46278	0.239894
BB1180		probable cation-transporting ATPase	copper-exporting ATPase activity	metabolism	1.88611	2.15385
BB1181		conserved hypothetical protein	catalytic activity	Conserved in organism other than E. coli	-1.69218	0.28148
BB1182	tyrB	aromatic-amino-acid aminotransferase	aromatic-amino-acid transaminase activity	biosynthesis	-1.54236	0.127406
BB1183		putative isochorismatase	catalytic activity	metabolism	-1.44514	0.0756668
BB1184		putative exported protein		Periplasmic/ Exported/ Lipoprotein	-1.42915	0.157214
BB1185		putative exported protein		Periplasmic/ Exported/ Lipoprotein	-1.17346	0.605689
BB1186		putative hemolysin, homophilic cell adhesion	calcium ion binding	Periplasmic/ Exported/ Lipoprotein	-1.90218	0.14652
BB1187		putative LuxR-family transcriptional regulator	transcription factor activity	Global Regulatory Functions	-1.82812	0.221282
BB1188		HlyD-family secretion protein	protein transporter activity	transport	-1.30453	0.205061
BB1189		probable ABC transporter	ATP-binding cassette (ABC) transporter activity	transport	NA	NA
BB1190		hypothetical protein		Unknown proteins, no known homologs	2.5105	0.272943
BB1191		putative outer membrane protein	transporter activity	transport	-3.88088	0.0960999
BB1192		conserved hypothetical protein		Conserved in organism other than E. coli	-1.27183	0.751918
BB1193	arsR	probable ArsR-family transcription regulator	transcription factor activity	Global Regulatory Functions	-2.76854	0.0667515
BB1194	arsB, arsF	arsenical pump membrane protein	arsenite transporter activity		-1.36947	NA
BB1195		putative exported protein		Periplasmic/ Exported/ Lipoprotein	-1.05921	0.274048
BB1196		conserved hypothetical protein		metabolism	-1.27827	0.232549
BB1197		hypothetical protein		Unknown proteins, no known homologs	-1.50902	0.261069
BB1198		putative TetR-family transcriptional regulator	transcription factor activity	regulation of transcription, DNA-dependent	-1.78816	0.186468
BB1199		probable acyl-CoA dehydrogenase	acyl-CoA dehydrogenase activity	electron transport	2.4269	2.34972
BB1200		probable short-chain dehydrogenase	oxidoreductase activity	metabolism	-1.78129	0.323233
BB1201	sugE	putative chaperone			-1.42997	0.175711
BB1202		putative TetR-family transcriptional regulator	transcription factor activity	regulation of transcription, DNA-dependent	-1.14418	0.273642
BB1203		conserved hypothetical protein		Conserved in organism other than E. coli	1.45275	0.597698
BB1204		LysR-family transcriptional regulator	transcription factor activity	Global Regulatory Functions	-1.3667	0.460965
BB1205		hypothetical protein		Unknown proteins, no known homologs	1.15065	0.159234
BB1206		putative exported protein		Periplasmic/ Exported/ Lipoprotein	-1.18017	0.0840547
BB1207		putative plasmid-related protein	nucleotidyltransferase activity		-1.13405	0.246855
BB1208		methyl-accepting chemotaxis protein	signal transducer activity	Chemotaxis, motility	-1.09171	0.673166
BB1209		probable LysR-family transcriptional regulator	transcription factor activity	Global Regulatory Functions	1.29308	0.559065
BB1210		putative exported protein		Periplasmic/ Exported/ Lipoprotein	1.05223	0.434743
BB1211		putative membrane protein	catalytic activity	metabolism	-1.07528	0.179421
BB1212		putative exported protein		Periplasmic/ Exported/ Lipoprotein	2.42299	1.52048
BB1213		putative membrane protein		Cell envelope	1.19225	0.67458
BB1214		putative exported protein		Periplasmic/ Exported/ Lipoprotein	-1.05451	0.72928
BB1215		probable thiamine pyrophosphate dependentenzyme		metabolism	-1.62574	0.228328
BB1216		probable aldehyde dehydrogenase	oxidoreductase activity	metabolism	-1.56412	0.206604
BB1217		conserved hypothetical protein		metabolism	-1.00705	0.349303
BB1218		probable enoyl-CoA dehydratase	catalytic activity	metabolism	1.00355	0.357314
BB1219		LysR-family transcriptional regulator	transcription factor activity	Global Regulatory Functions	-1.21182	0.30406
BB1220		putative membrane protein		Cell envelope	1.74502	1.04427
BB1221		hypothetical protein		Unknown proteins, no known homologs	-1.33636	0.144804
BB1222		hypothetical protein		Unknown proteins, no known homologs	-1.60052	0.121298
BB1223		putative acetyltransferase	N-acetyltransferase activity		1.65428	0.367696
BB1224	aadA4	adenyltransferase	nucleotidyltransferase activity		-1.65103	0.189618
BB1225		probable amidase	amidase activity		-1.46048	0.104584
BB1226		putative membrane protein		Cell envelope	2.62843	1.21198
BB1227		putative membrane protein		Cell envelope	NA	NA
BB1228		putative extracellular solute-binding protein		transport	1.95073	NA
BB1229		2-hydroxychromene-2-carboxylate isomerase	protein disulfide oxidoreductase activity		1.26858	0.740341
BB1230		putative cyclase			-1.15163	0.34472
BB1231		conserved hypothetical protein		Conserved in organism other than E. coli	2.8853	1.88373
BB1232		conserved hypothetical protein		Conserved in organism other than E. coli	-1.25992	0.246603
BB1233		conserved hypothetical protein		Conserved in organism other than E. coli	-1.24347	0.183289
BB1234	ada	O6-methylguanine-DNA methyltransferase	transcription factor activity	Global Regulatory Functions	-1.5816	0.159796
BB1235		DNA-3-methyladenine glycosylase 1	DNA binding	carbohydrate metabolism	-1.1966	0.439838
BB1236		putative glyxalase			-1.42332	0.301913
BB1237		putative phosphoesterase	hydrolase activity		-2.11552	0.135075
BB1238	cioA, qxtA	cytochrome oxidase subunit I	oxidoreductase activity	electron transport	-2.30368	0.123555
BB1239	cioB, qxtB	cytochrome oxidase subunit II		electron transport	-1.5318	0.228715
BB1240		conserved hypothetical protein		Conserved in organism other than E. coli	-1.47939	0.208529
BB1241		putative aminotransferase	transcription factor activity	regulation of transcription, DNA-dependent	1.04012	0.34396
BB1242		hypothetical protein		Unknown proteins, no known homologs	-1.12888	0.216082
BB1243	ttrA	tetrathionate reductase subunit A	oxidoreductase activity		-1.18092	0.476033
BB1244	ttrC	tetrathionate reductase subunit C			-1.44824	0.356147
BB1245	ttrB	tetrathionate reductase subunit B	electron transporter activity	electron transport	-1.72471	0.175073
BB1246		putative exported protein	calcium ion binding	Periplasmic/ Exported/ Lipoprotein	-1.16655	0.202556
BB1247		putative hydrolase	hydrolase activity		-1.13829	0.151457
BB1248	lon, lonD, bsgA	ATP-dependent protease La	ATP-dependent peptidase activity	Folding and Ushering	1.82165	0.133001
BB1249		heat shock protein	heat shock protein activity	Folding and Ushering	-1.4049	0.0939878
BB1250		putative membrane protein		Cell envelope	-1.56247	0.053799
BB1251		putative exported protein		Periplasmic/ Exported/ Lipoprotein	-1.66085	0.243172
BB1252		LysR-family transcriptional regulator	transcription factor activity	Global Regulatory Functions	-2.53481	0.195162
BB1253		conserved hypothetical protein		Conserved in organism other than E. coli	-1.44728	0.0761466
BB1254	add	adenosine deaminase	adenosine deaminase activity	purine ribonucleoside monophosphate biosynthesis	-1.08066	0.0879733
BB1255		putative exported protein		Periplasmic/ Exported/ Lipoprotein	-1.00061	0.260804
BB1256		putative dimethylmenaquinone methyltransferase	methyltransferase activity		-1.54236	0.213601
BB1257		conserved hypothetical protein		Conserved in organism other than E. coli	-1.68757	0.133568
BB1258		putative transcriptional regulator	DNA binding	regulation of transcription, DNA-dependent	1.33387	0.948052
BB1259		putative 2-nitropropane dioxygenase	2-nitropropane dioxygenase activity	electron transport	-1.12443	0.458876
BB1260		probable LysR-family transcriptional regulator	transcription factor activity	Global Regulatory Functions	1.87116	0.358886
BB1261		putative membrane protein		Cell envelope	NA	NA
BB1262		probable AraC-family transcriptional regulator	transcription factor activity	Global Regulatory Functions	1.21621	0.873249
BB1263		putative lipoprotein	N-acetylglucosamine metabolism	metabolism	5.39284	3.72904
BB1264		conserved hypothetical protein		Conserved in organism other than E. coli	1.37668	0.25105
BB1265		conserved hypothetical protein		Conserved in organism other than E. coli	1.36511	0.281217
BB1266		conserved hypothetical protein		Conserved in organism other than E. coli	-1.41712	0.419788
BB1267		conserved hypothetical protein		Conserved in organism other than E. coli	-1.74809	0.11593
BB1268	ilvA	threonine dehydratase biosynthetic	threonine ammonia-lyase activity	isoleucine biosynthesis	NA	NA
BB1269		putative membrane protein		Cell envelope	-1.81326	0.280563
BB1270		putative ArsR-family transcriptional regulator	transcription factor activity	Global Regulatory Functions	-1.08454	0.266579
BB1271		putative acyl-CoA dehydrogenase	acyl-CoA dehydrogenase activity	electron transport	12.8877	NA
BB1272		conserved hypothetical protein		Conserved in organism other than E. coli	NA	NA
BB1273		putative exported protein		Periplasmic/ Exported/ Lipoprotein	-1.29769	NA
BB1274		putative LysR-family transcriptional regulator	transcription factor activity	Global Regulatory Functions	1.17771	0.166877
BB1275		putative racemase		metabolism	1.36712	0.16617
BB1276		putative integral membrane protein	transporter activity	transport	-2.21764	0.182359
BB1277		putative LysR-family transcriptional regulator	transcription factor activity	Global Regulatory Functions	-1.79681	0.186886
BB1278		conserved hypothetical protein		Conserved in organism other than E. coli	-1.14878	0.373034
BB1279		conserved hypothetical protein		Conserved in organism other than E. coli	-1.14821	0.108488
BB1280		putative exported protein	S-adenosylmethionine-dependent methyltransferase activity	Periplasmic/ Exported/ Lipoprotein	1.19777	0.348659
BB1281		two component system sensor kinase	two-component sensor molecule activity	Global Regulatory Functions	-1.38686	0.212453
BB1282		two component system response regulator	two-component response regulator activity	Global Regulatory Functions	-1.60814	0.182206
BB1283	cyoA	putative ubiquinol oxidase polypeptide II	copper ion binding	electron transport	-1.99356	0.191218
BB1284	cyoB	ubiquinol oxidase polypeptide I	cytochrome-c oxidase activity	electron transport	-2.14187	0.201412
BB1285	cyoC	cytochrome O ubiquinol oxidase	cytochrome-c oxidase activity	electron transport	-2.68314	0.0889652
BB1286	cyoD	cytochrome 0 ubiquinol oxidase			-1.72144	0.237188
BB1287		putative regulatory protein	transcription factor activity	Global Regulatory Functions	-1.78902	0.12316
BB1288		putative transport protein	transporter activity	transport	1.96877	1.39967
BB1289		putative integral membrane protein		Cell Envelope	1.89176	0.272866
BB1290		conserved hypothetical protein		Conserved in organism other than E. coli	2.51696	0.835121
BB1291		conserved hypothetical protein		Conserved in organism other than E. coli	3.84356	1.71756
BB1292		putative exported protein		Periplasmic/ Exported/ Lipoprotein	12.1201	8.30442
BB1293		putative lipoprotein		Periplasmic/ Exported/ Lipoprotein	-1.372	0.463314
BB1294	bfrG	putative TonB-dependent receptor	receptor activity	transport	-1.29679	0.0622281
BB1295		putative exported protein		Periplasmic/ Exported/ Lipoprotein	-1.21283	0.186978
BB1296		putative chromate transport protein	chromate transporter activity	chromate transport	-1.42217	0.186839
BB1297		putative lipoprotein	metalloendopeptidase activity	Folding and Ushering	-1.99463	0.202915
BB1298		conserved hypothetical protein		Conserved in organism other than E. coli	-1.16837	0.56417
BB1299		putative exported protein		Periplasmic/ Exported/ Lipoprotein	-2.56633	0.200493
BB1300		conserved hypothetical protein		Conserved in organism other than E. coli	1.14163	0.106487
BB1301		putative exported protein		Periplasmic/ Exported/ Lipoprotein	1.00431	0.196604
BB1302		putative RNA polymerase sigma factor	transcription factor activity	Global Regulatory Functions	-1.33693	0.276282
BB1303		conserved hypothetical protein		Conserved in organism other than E. coli	-1.22534	0.197607
BB1304		conserved hypothetical protein		Conserved in organism other than E. coli	-1.25941	0.134494
BB1305		putative oxidoreductase	oxidoreductase activity	metabolism	-1.53028	0.104508
BB1306		exported SurF1-family protein		Periplasmic/ Exported/ Lipoprotein	-1.68849	0.137513
BB1307		cytochrome ubiquinol oxidase subunit IV			-3.31755	0.0993487
BB1308		cytochrome ubiquinol oxidase subunit III	cytochrome-c oxidase activity	electron transport	-2.81791	0.204933
BB1309		cytochrome ubiquinol oxidase subunit I	cytochrome-c oxidase activity	electron transport	-2.14682	0.126917
BB1310		putative ubiquinol oxidase subunit II	cytochrome-c oxidase activity	electron transport	-1.12104	0.419219
BB1311		putative membrane transport protein	transporter activity	transport	-1.30867	0.448921
BB1312		conserved hypothetical protein		Conserved in organism other than E. coli	-1.66443	0.142319
BB1313		putative amino-acid dehydratase	amino acid metabolism	metabolism	-1.27937	0.219955
BB1314		putative membrane protein		Cell envelope	-3.21419	0.0904553
BB1315		putative universal stress protein		Folding and Ushering	-1.1246	0.148191
BB1316		putative chromate transporter	chromate transporter activity	transport	-1.03274	0.348593
BB1317		putative chromate transporter	chromate transporter activity	transport	-1.9174	0.16962
BB1318		conserved hypothetical protein	S-adenosylmethionine-dependent methyltransferase activity	Conserved in organism other than E. coli	-1.93841	0.125429
BB1319	fdsD	putative NAD-dependent formate dehydrogenasedelta subunit	oxidoreductase activity	metabolism	-1.26198	0.388732
BB1320	fdhD, fdsC	formate dehydrogenase associated protein	formate dehydrogenase activity	electron transport	1.10649	1.14567
BB1321	fdsA	NAD-dependent formate dehydrogenase alphasubunit	electron transporter activity	electron transport	-1.29273	0.21151
BB1322	fdsB	NAD-dependent formate dehydrogenase betasubunit	NADH dehydrogenase (ubiquinone) activity	mitochondrial electron transport, NADH to ubiquinone	1.67071	0.573918
BB1323	fdsG	NAD-dependent formate dehydrogenase gammasubunit	NADH dehydrogenase (ubiquinone) activity	mitochondrial electron transport, NADH to ubiquinone	2.01817	1.86585
BB1324		putative molybdenum-binding protein	transcription factor activity	Global Regulatory Functions	-1.96456	0.19611
BB1325	moaA	molybdenum cofactor biosynthesis protein	catalytic activity		-1.92435	0.0757513
BB1326	moeA	molybdopterin cofactor biosynthesis protein		Mo-molybdopterin cofactor biosynthesis	-1.30798	0.312937
BB1327	moaB	molybdenum cofactor biosynthesis protein		Mo-molybdopterin cofactor biosynthesis	-1.09817	0.285555
BB1328	moaE	molybdopterin converting factor		Mo-molybdopterin cofactor biosynthesis	-1.35597	0.411963
BB1329	moaD	molybdopterin converting factor		sulfur metabolism	-1.36494	0.240726
BB1330	moaC	molybdenum cofactor biosynthesis protein		Mo-molybdopterin cofactor biosynthesis	-1.34516	0.208865
BB1331		putative exported protein		Periplasmic/ Exported/ Lipoprotein	1.22429	0.632698
BB1332		putative hydrolase	hydrolase activity		-1.31005	0.272348
BB1333		putative lipoprotein		Periplasmic/ Exported/ Lipoprotein	-1.20253	0.881982
BB1334		AhpC			1.00767	0.242015
BB1335		putative membrane transport protein	transporter activity	transport	-1.02773	0.294865
BB1336		putative exported protein		Periplasmic/ Exported/ Lipoprotein	-3.36413	0.088598
BB1337		biotin synthase	biotin biosynthesis	metabolism	-2.44664	0.211312
BB1338		putative exported protein		Periplasmic/ Exported/ Lipoprotein	-1.26198	0.217564
BB1339		putative exported protein		Periplasmic/ Exported/ Lipoprotein	-1.41195	0.435468
BB1340		putative TetR-family transcriptional regulator	transcription factor activity	Global Regulatory Functions	1.4559	0.630358
BB1341		carboxyvinyl-carboxyphosphonatephosphorylmutase	carboxyvinyl-carboxyphosphonate phosphorylmutase activity	metabolism	NA	NA
BB1342	acnA, acn	aconitate hydratase	RNA binding	metabolism	1.16236	0.478812
BB1343		dihydroorotase-like protein	allantoinase activity		-1.17748	0.217777
BB1344		probable hydrolase	hydrolase activity	metabolism	-1.03743	0.486626
BB1345		conserved hypothetical protein		Conserved in organism other than E. coli	-1.43564	0.128889
BB1346		putative exported protein		Periplasmic/ Exported/ Lipoprotein	NA	NA
BB1347		putative fumarate reductase flavoproteinsubunit	succinate dehydrogenase activity	electron transport	7.76575	NA
BB1348		putative exported protein		Periplasmic/ Exported/ Lipoprotein	-1.28445	0.235145
BB1349		putative exported protein		Periplasmic/ Exported/ Lipoprotein	-1.64883	0.122793
BB1350		conserved hypothetical protein		Conserved in organism other than E. coli	-1.13396	0.115978
BB1351		probable GntR-family transcriptional regulator	transcription factor activity	Global Regulatory Functions	1.59887	0.847816
BB1352		putative aldo			-1.04826	0.00424264
BB1353	lnt, cutE	putative apolipoprotein N-acyltransferase	N-acyltransferase activity	nitrogen metabolism	-3.05177	0.146957
BB1354	corC	magnesium and cobalt efflux protein			-1.5306	0.201722
BB1355		conserved hypothetical protein		Conserved in organism other than E. coli	-1.07093	0.922416
BB1356		PhoH-like protein	ATP binding	cellular response to phosphate starvation	-1.96041	0.141905
BB1357		conserved hypothetical protein		Conserved in organism other than E. coli	2.73533	3.14976
BB1358		putative membrane protein		Cell envelope	1.00767	0.137886
BB1359	secF	protein-export membrane protein	protein translocase activity	transport	-1.89412	0.068828
BB1360	secD	protein-export membrane protein	protein translocase activity	transport	-1.59701	0.142231
BB1361		putative secreted protein			1.22213	0.294462
BB1362	tgt	queuine tRNA-ribosyltransferase	queuine tRNA-ribosyltransferase activity	translation	-1.32312	0.505138
BB1363	queA	S-adenosylmethionine:tRNAribosyltransferase-isomerase	transferase activity	translation	-2.17193	0.0872307
BB1364		probable D-alanyl-D-alanine carboxypeptidase	serine carboxypeptidase activity	proteolysis and peptidolysis	-1.28557	0.104652
BB1365	upp, uraP	uracil phosphoribosyltransferase	uracil phosphoribosyltransferase activity	uracil salvage	-1.38572	0.204144
BB1366	prn	pertactin precursor	protein binding	cell adhesion	1.21513	0.391963
BB1367	cysG	siroheme synthase	uroporphyrin-III C-methyltransferase activity	porphyrin biosynthesis	2.37742	1.72117
BB1368		putative membrane protein		Cell envelope	-1.29871	0.297511
BB1369		putative membrane protein		Cell envelope	1.53958	0.560099
BB1370		putative membrane protein		Cell envelope	-1.78301	0.104362
BB1371		hypothetical protein		Unknown proteins, no known homologs	-1.43425	0.185357
BB1372	ubiD	3-octaprenyl-4-hydroxybenzoate carboxy-lyase	lyase activity		-1.61548	0.226246
BB1373		putative transglycosylase			-1.82273	0.148565
BB1374		probable aminotransferase	transaminase activity	biosynthesis	-1.35523	0.137174
BB1375		conserved hypothetical protein		Conserved in organism other than E. coli	-1.25728	0.168958
BB1376	maeB	NADP-dependent malic enzyme	malate dehydrogenase (oxaloacetate-decarboxylating) (NADP+) activity	metabolism	-1.9169	0.164437
BB1377		conserved hypothetical protein	catalytic activity	Conserved in organism other than E. coli	-1.27871	0.364985
BB1378		conserved hypothetical protein		Conserved in organism other than E. coli	-1.21076	0.271202
BB1379		conserved hypothetical protein		Conserved in organism other than E. coli	-1.47346	0.263884
BB1380	tktA, tkt	transketolase 1	transketolase activity		-2.14063	0.0755663
BB1381	gap, hexC	glyceraldehyde-3-phosphate dehydrogenase	glycolysis	metabolism	-2.51882	0.0780404
BB1382	pgk	phosphoglycerate kinase	glycolysis	metabolism	-1.77491	0.219649
BB1383	fabI, envM	enoyl-[acyl-carrier-protein] reductase [NADH]	enoyl-[acyl-carrier protein] reductase (NADH) activity	metabolism	-1.16774	0.382621
BB1384	ackA, ack	acetate kinase	acetate kinase activity	organic acid metabolism	-1.59365	0.164069
BB1385		phosphate acetyl	acyltransferase activity	metabolism	-1.19134	0.133339
BB1386		conserved hypothetical protein		Conserved in organism other than E. coli	1.13671	0.360201
BB1387		probable glutathione S-transferase	transferase activity		-1.52276	0.115743
BB1388		conserved hypothetical protein		Conserved in organism other than E. coli	2.00363	1.11814
BB1389		conserved hypothetical protein		Conserved in organism other than E. coli	-1.11682	0.0855599
BB1390		putative acetyltransferase	N-acetyltransferase activity		-2.34322	0.222276
BB1391	cbpA	curved DNA-binding protein	DNA binding	Folding and Ushering	-1.04664	0.192146
BB1392		conserved hypothetical protein		Conserved in organism other than E. coli	1.08764	0.429583
BB1393		putative membrane protein		transport	-2.09546	0.127719
BB1394		putative membrane protein		Cell envelope	-1.00896	0.409491
BB1395	pitA, pit	probable phosphate transporter	inorganic phosphate transporter activity	transport	NA	NA
BB1396	mog, mogA, chlG	molybdopterin biosynthesis protein		Mo-molybdopterin cofactor biosynthesis	1.05957	0.96511
BB1397		putative exported protein		Periplasmic/ Exported/ Lipoprotein	-1.52808	0.143597
BB1398		putative peptidase	metalloendopeptidase activity	proteolysis and peptidolysis	-1.37251	0.107615
BB1399		hypothetical protein		Unknown proteins, no known homologs	-1.38324	0.225876
BB1400	infA	translation initiation factor IF-1	RNA binding	translation	-2.51286	0.0332916
BB1401		conserved hypothetical protein	carbon-sulfur lyase activity	metabolism	-2.15554	0.142492
BB1402		formate dehydrogenase	formate dehydrogenase activity	L-serine biosynthesis	-1.24798	0.283799
BB1403		conserved hypothetical protein		Conserved in organism other than E. coli	-1.50976	0.303031
BB1404		putative transporter protein		transport	NA	NA
BB1405	fmdA	formamidase	formamidase activity	metabolism	-1.42627	NA
BB1406		putative LuxR-family transcriptional regulator	transcription factor activity	Global Regulatory Functions	-1.10615	0.178138
BB1407		conserved hypothetical protein		Conserved in organism other than E. coli	-2.62622	0.110383
BB1408	fba, fda, cbbA	fructose-bisphosphate aldolase	fructose-bisphosphate aldolase activity	metabolism	-2.65096	0.103001
BB1409		conserved hypothetical protein	carbon-sulfur lyase activity	metabolism	-2.37772	0.0967257
BB1410	purC	phosphoribosylaminoimidazole-succinocarboxamidesynthase	phosphoribosylaminoimidazolesuccinocarboxamide synthase activity	purine nucleotide biosynthesis	-1.18658	0.306241
BB1411		conserved hypothetical protein		Conserved in organism other than E. coli	-1.32406	0.31069
BB1412		putative DNA-binding protein	DNA binding	Global Regulatory Functions	-1.32312	0.196398
BB1413		putative membrane protein		Cell envelope	-1.36344	0.106919
BB1414		putative membrane protein		Cell envelope	-1.68283	0.0752055
BB1415	purE	phosphoribosylaminoimidazole carboxylasecatalytic subunit	phosphoribosylaminoimidazole carboxylase activity	'de novo' IMP biosynthesis	-3.23519	0.105899
BB1416	purK	phosphoribosylaminoimidazole carboxylase ATPasesubunit	phosphoribosylaminoimidazole carboxylase activity	'de novo' IMP biosynthesis	-1.95731	0.192061
BB1417		conserved hypothetical protein		Conserved in organism other than E. coli	-2.83403	0.131291
BB1418		putative extracellular solute-binding protein	transporter activity	transport	-1.01351	0.193706
BB1419		putative transcriptional regulator	DNA binding	regulation of transcription, DNA-dependent	-1.14683	0.251023
BB1420		putative arginase	catalytic activity		-1.44093	0.305843
BB1421		putative amino acid-binding periplasmic protein	transporter activity	transport	NA	NA
BB1422		putative inner membrane component ofbinding-protein-dependent transport system	transporter activity	transport	-1.10816	0.0800185
BB1423		putative ATP-binding component of ABCtransporter	ATP-binding cassette (ABC) transporter activity	transport	-1.37556	0.110459
BB1424		putative thiamine-pyrophosphate-requiringenzyme		metabolism	-1.46163	0.492672
BB1425		conserved hypothetical protein	oxidoreductase activity	metabolism	-1.47945	0.293963
BB1426	gcdH	glutaryl-CoA dehydrogenase	glutaryl-CoA dehydrogenase activity	electron transport	-1.8544	0.174132
BB1427	ilvG	putative acetolactate synthase large subunit	acetolactate synthase activity		-1.24204	0.204461
BB1428		probable LysR-familyt ranscriptional regulator	transcription factor activity	Global Regulatory Functions	-1.85098	0.135414
BB1429	xerD, xprb	integrase	DNA binding	DNA recombination	-1.1011	0.615786
BB1430		conserved hypothetical protein		Conserved in organism other than E. coli	-1.29951	0.195034
BB1431		conserved hypothetical protein	hydrolase activity, acting on glycosyl bonds		-1.29667	0.214436
BB1432		conserved hypothetical protein		Conserved in organism other than E. coli	-2.72088	0.147354
BB1433	pbpG	probable D-alanyl-D-alanine carboxypeptidase	serine carboxypeptidase activity	proteolysis and peptidolysis	1.03729	0.419831
BB1434		hypothetical protein		Unknown proteins, no known homologs	-1.00552	0.543843
BB1435		putative membrane protein	transporter activity	transport	NA	NA
BB1436		conserved hypothetical protein		Conserved in organism other than E. coli	1.29927	0.449317
BB1437		putative nuclease	DNA binding	DNA repair	-1.21874	0.206973
BB1438	dnaX, dnaZ, dnazX	DNA polymerase III subunit Tau	nucleotide binding	DNA replication	-1.12648	0.211547
BB1439		conserved hypothetical protein		Conserved in organism other than E. coli	-1.07295	0.355224
BB1440	recR	recombination protein RecR	nucleic acid binding	DNA repair	-1.52307	0.171805
BB1441		conserved hypothetical protein		metabolism	-1.52151	0.0168028
BB1442		putative exported protein		Periplasmic/ Exported/ Lipoprotein	-1.06632	NA
BB1443		probable ATP-binding ABC transporter protein	ATP-binding cassette (ABC) transporter activity	transport	-1.41702	0.120865
BB1444		probable transmembrane permease ABC transporterprotein	transporter activity	transport	-1.01949	0.857456
BB1445	talB	transaldolase B	pentose-phosphate shunt	metabolism	-2.06047	0.0945292
BB1446	carA, pyrA	carbamoyl-phosphate synthase small chain	carbamoyl-phosphate synthase (glutamine-hydrolyzing) activity	nitrogen metabolism	-1.57707	0.175853
BB1447	carB, pyrA	carbamoyl-phosphate synthase large chain	IMP cyclohydrolase activity	purine nucleotide biosynthesis	-1.23553	0.407712
BB1448		probable short chain dehydrogenase	oxidoreductase activity	metabolism	-1.31492	0.19852
BB1449	gpmB	probable phosphoglycerate mutase 2	phosphoglycerate mutase activity	metabolism	-1.06617	0.201387
BB1450		LysR-family transcriptional regulator	transcription factor activity	Global Regulatory Functions	1.10945	0.644896
BB1451		probable ATP-binding component of ABCtransporter	ATP-binding cassette (ABC) transporter activity	transport	6.00485	NA
BB1452		probable permease component of ABC transporter	transporter activity	transport	9.69386	1.84131
BB1453		putative regulatory lipoprotein	transporter activity	transport	1.34289	0.492853
BB1455		putative xanthine	transporter activity	transport	1.15767	1.6532
BB1456		methyl-accepting chemotaxis protein	signal transducer activity	Chemotaxis, motility	1.9343	0.389394
BB1457	greA	transcription elongation factor	DNA binding	Global Regulatory Functions	-2.14744	0.156036
BB1458		conserved hypothetical protein		Conserved in organism other than E. coli	-1.51865	0.183021
BB1459	rrmJ, ftsJ, mrsF	ribosomal RNA large subunit methyltransferase j	methyltransferase activity		-1.63038	0.224564
BB1460	ftsH, hflB, mrsC, tolZ	cell division protein	metalloendopeptidase activity	cytokinesis	-1.5446	0.142254
BB1461	folP, dhpS	dihydropteroate synthase	dihydropteroate synthase activity	folic acid and derivative biosynthesis	-2.12204	0.106308
BB1462	mrsA	phosphoglucomutase	intramolecular transferase activity, phosphotransferases	carbohydrate metabolism	-1.89829	0.142545
BB1463		conserved hypothetical protein		Conserved in organism other than E. coli	-1.57942	0.590377
BB1464	ppx	exopolyphosphatase	exopolyphosphatase activity		1.13718	0.594048
BB1465	ppk	polyphosphate kinase	polyphosphate kinase activity	polyphosphate biosynthesis	1.09632	0.40826
BB1466	pstS, phoS	phosphate-binding periplasmic protein precursor	transporter activity	transport	-1.06016	0.345838
BB1467	pstC, phoW	phosphate transport system permease protein	inorganic phosphate transporter activity	phosphate transport	1.12399	0.620133
BB1468	pstA, phoT	phosphate transport system permease protein	inorganic phosphate transporter activity	phosphate transport	-1.2717	0.347189
BB1469	pstB, phoT	phosphate transport ATP-binding protein	ATP-binding cassette (ABC) transporter activity	phosphate transport	-1.06376	0.21711
BB1470		conserved hypothetical protein	catalytic activity	Conserved in organism other than E. coli	NA	NA
BB1471		putative exported protein		Periplasmic/ Exported/ Lipoprotein	1.28029	NA
BB1472		conserved hypothetical protein		Conserved in organism other than E. coli	-1.03598	0.26163
BB1473		putative oxidoreductase	oxidoreductase activity		-1.09833	0.320051
BB1474		putative DNA-binding protein	DNA binding		1.13086	1.12257
BB1475		putative exported protein		Periplasmic/ Exported/ Lipoprotein	-1.06084	0.291347
BB1476		Putative gluconate dehydrogenase		metabolism	1.60595	0.430952
BB1477		Putative cytochrome C precursor	alcohol dehydrogenase activity	electron transport	1.22644	0.418239
BB1478		Putative carbonic anhydrase precursor	carbonate dehydratase activity	carbon utilization	3.64405	1.52555
BB1479		Putative regulatory protein	transcription factor activity	Global Regulatory Functions	2.13328	0.643659
BB1480	gbd	NAD-dependent 4-hydroxybutyrate dehydrogenase	iron ion binding	metabolism	1.58764	1.24573
BB1481		Putative ketoglutarate semialdehydedehydrogenase	phenylacetaldehyde dehydrogenase activity	metabolism	-1.40151	0.195042
BB1482		Hypothetical protein		Unknown proteins, no known homologs	-1.20175	0.237423
BB1483		Hypothetical protein		Unknown proteins, no known homologs	-1.05609	0.419533
BB1484		Putative branched-chain amino acid transporterATP-binding protein	ATP-binding cassette (ABC) transporter activity	transport	NA	NA
BB1485		Putative branched-chain amino acid transporterATP-binding protein	ATP-binding cassette (ABC) transporter activity	transport	1.77464	0.675994
BB1486		Putative high-affinity branched-chain amino acidtransporter membrane protein	transporter activity	transport	2.19198	2.60886
BB1487		Putative branched-chain amino acid transportermembrane protein	transporter activity	transport	1.07795	0.0643467
BB1488		Putative branched-chain amino acid transportersubstrate binding protein		transport	2.29039	2.07286
BB1489		Putative high-affinity branched-chain amino acidtransporter ATP-binding protein	ATP-binding cassette (ABC) transporter activity	transport	1.00108	0.246666
BB1490		Putative branched-chain amino acid transporterATP-binding protein	ATP-binding cassette (ABC) transporter activity	transport	-1.42709	0.217752
BB1491		Putative high-affinity branched-chain amino acidtransporter membrane protein	transporter activity	transport	-1.25941	NA
BB1492		Putative high-affinity branched-chain amino acidtransporter membrane protein	transporter activity	transport	-1.72184	0.104231
BB1493		Putative branched-chain amino acid transportersubstrate-binding protein		transport	1.0175	0.876142
BB1494		conserved hypothetical protein		Conserved in organism other than E. coli	1.11438	0.491199
BB1495		Putative transcriptional regulator	DNA binding	regulation of transcription, DNA-dependent	1.76616	0.58902
BB1496		Putative short chain dehydrogenase	oxidoreductase activity	metabolism	2.31826	NA
BB1497		putative exported protein		Periplasmic/ Exported/ Lipoprotein	-1.41163	0.0777817
BB1498		Putative hydrolase	hydrolase activity	metabolism	-1.19019	0.490555
BB1499		Putative monoxygenase	monooxygenase activity	electron transport	-1.21571	0.143464
BB1500		Putative 3-hydroxybutyryl-CoA dehydrogenase	oxidoreductase activity	metabolism	1.04701	0.953751
BB1501		Putative enoyl-CoA hydratase	catalytic activity	metabolism	-1.01392	0.1883
BB1502		Putative L-carnitine dehydrogenase-like protein		metabolism	1.13691	0.185552
BB1503		Putative ABC transport system, solute-bindingprotein		transport	NA	NA
BB1504		Putative ABC transport system, permease protein	transporter activity	transport	1.02908	0.801077
BB1505		Putative ABC transport system, permease protein	transporter activity	transport	NA	NA
BB1506		Putative ABC transport system, ATP-bindingprotein	ATP-binding cassette (ABC) transporter activity	transport	1.20275	NA
BB1507		Putativa ABC transport system, ATP-bindingprotein	ATP-binding cassette (ABC) transporter activity	transport	2.82149	NA
BB1508		Putative amidase	amidase activity		1.4483	1.05642
BB1509		Conserved hypothetical protein		Conserved in organism other than E. coli	1.11551	0.294196
BB1510		Putative GntR-family transcriptional regulator	transcription factor activity	Global Regulatory Functions	1.36537	0.569746
BB1511		Conserved hypothetical protein		Conserved in organism other than E. coli	-1.34346	0.246825
BB1512		probable short chain dehydrogenase	oxidoreductase activity	metabolism	2.94992	0.81883
BB1513		probable short chain dehydrogenase	oxidoreductase activity	metabolism	-2.06966	0.108095
BB1514		Putative ABC transport system, membrane protein		transport	-1.97511	0.171736
BB1515		Putative ABC transport system, membrane protein		transport	-1.6651	0.147438
BB1516		Putative ABC transport system, solute-bindingprotein		transport	-1.44965	0.189768
BB1517		Hypothetical protein		Unknown proteins, no known homologs	-1.79204	0.302948
BB1518		Putative hydrolase	hydrolase activity	metabolism	-1.10142	0.374772
BB1519		Putative GntR-family transcriptional regulator	transcription factor activity	Global Regulatory Functions	1.28643	0.407739
BB1520		Putative AsnC-family transcriptional regulator	transcription factor activity	Global Regulatory Functions	-1.48323	0.316086
BB1521		Putative diaminopropionate ammonia-lyase	amino acid metabolism	metabolism	-1.15377	0.156194
BB1522		Putative peptidase	metallopeptidase activity	proteolysis and peptidolysis	-1.09882	0.565562
BB1523		Putative ABC transport system, substrate-bindingprotein	transporter activity	transport	-1.07001	0.483667
BB1524		Putative ABC transport system, integral membraneprotein	transporter activity	transport	3.31624	3.82474
BB1525		Putative ABC transport system, integral membraneprotein	transporter activity	transport	1.02787	0.542351
BB1526		Putative ABC transport system, ATP-bindingprotein	ATP-binding cassette (ABC) transporter activity	transport	-1.97511	0.109257
BB1527		Putative membrane protein		Cell envelope	-1.4706	0.113552
BB1528		Putative amino acid aminotransferase			-1.62077	0.145524
BB1529		Putative dehydrogenase	oxidoreductase activity, acting on the CH-OH group of donors, NAD or NADP as acceptor	metabolism	-1.52463	0.523142
BB1530		Putative amino acid hydrolase	metallopeptidase activity	proteolysis and peptidolysis	1.50808	NA
BB1531		Putative decarboxylase	racemase and epimerase activity, acting on amino acids and derivatives	metabolism	1.13799	1.43409
BB1532		putative aldolase	aldolase activity	metabolism	-1.27981	0.295456
BB1533		putative creatinine amidohydrolase	hydrolase activity		-1.00406	0.256219
BB1534		putative exported protein		Periplasmic/ Exported/ Lipoprotein	-1.88289	0.253101
BB1535		putative exported protein		Periplasmic/ Exported/ Lipoprotein	1.04233	0.486525
BB1536		Putative LysR-family transcriptional regulator	transcription factor activity	Global Regulatory Functions	-1.26327	0.39918
BB1537		putative exported protein		Periplasmic/ Exported/ Lipoprotein	-1.40496	0.293374
BB1538		Putative membrane protein	cation transporter activity	potassium ion transport	-1.59605	0.0997731
BB1539		Putative LysR-family transcriptional regulator	transcription factor activity	Global Regulatory Functions	-1.28981	0.153768
BB1540		Hypothetical protein		Unknown proteins, no known homologs	-1.31098	0.101528
BB1541		Putative transferase	transferase activity		-1.63648	0.0972929
BB1542	metC	cystathionase beta-lyase	amino acid metabolism	metabolism	-1.11649	0.753636
BB1543		Conserved hypothetical protein	hydrolase activity, acting on ester bonds	metabolism	NA	NA
BB1544		putative exported protein		Periplasmic/ Exported/ Lipoprotein	NA	NA
BB1545	bisC	Putative biotin sulfoxide reductase	oxidoreductase activity	electron transport	-1.4194	0.252587
BB1546		Conserved hypothetical protein	hydrolase activity, acting on carbon-nitrogen (but not peptide) bonds	nitrogen metabolism	1.0643	0.220167
BB1547		Putative amino acid ABC transport system,ATP-binding protein	ATP-binding cassette (ABC) transporter activity	transport	-1.78644	NA
BB1548		Putative amino acid ABC transport system,ATP-binding protein	ATP-binding cassette (ABC) transporter activity	transport	-1.88146	0.175362
BB1549		Putative amino acid ABC transport system,membrane protein	transporter activity	transport	-1.97029	0.111389
BB1550		Putative amino acid ABC transport system,membrane protein	transporter activity	transport	2.28312	2.41618
BB1551		Putative amino acid ABC transport system,substrate-binding protein		transport	NA	NA
BB1552		Putative exported protein		Periplasmic/ Exported/ Lipoprotein	1.70032	NA
BB1553		Hypothetical protein		Unknown proteins, no known homologs	1.14863	0.431335
BB1554		Putative UDP-N-acetylglucosamine1-carboxyvinyltransferase	transferase activity		1.77868	NA
BB1555		Conserved hypothetical protein		Conserved in organism other than E. coli	-1.16217	0.309153
BB1556		ABC transporter, ATP-binding protein	ATP-binding cassette (ABC) transporter activity	transport	-1.14736	0.114208
BB1557	tpm	thiopurine S-methyltransferase	thiopurine S-methyltransferase activity		NA	NA
BB1558	vir-18	vir-repressed protein			-2.26463	0.217785
BB1559		putative exported protein		Periplasmic/ Exported/ Lipoprotein	-2.76586	0.128788
BB1560		putative lipoprotein		Periplasmic/ Exported/ Lipoprotein	10.0008	NA
BB1561		conserved hypothetical protein		Conserved in organism other than E. coli	1.51616	NA
BB1562		putative phospholipase			1.54604	NA
BB1563		probable aldehyde dehydrogenase	oxidoreductase activity	metabolism	-1.10899	0.188877
BB1564		putative exported protein	catalytic activity, signal transduction	signal transduction	NA	NA
BB1565		conserved hypothetical protein		Conserved in organism other than E. coli	NA	NA
BB1566		biotin carboxyl carrier protein	acetyl-CoA carboxylase activity	fatty acid biosynthesis	1.16095	0.693405
BB1567		probable carboxylase			-1.01061	0.531744
BB1568		conserved hypothetical protein		Conserved in organism other than E. coli	-1.29769	0.210106
BB1569		conserved hypothetical protein	aminocarboxymuconate-semialdehyde decarboxylase activity	metabolism	-2.19504	0.126462
BB1570		conserved hypothetical protein		Conserved in organism other than E. coli	NA	NA
BB1571		GntR-family transcriptional regulator	transcription factor activity	Global Regulatory Functions	-1.12874	0.491558
BB1572	accC, fabG	biotin carboxylase	biotin carboxylase activity	metabolism	1.27512	0.536226
BB1573		putative acyl-CoA carboxylase	biotin carboxylase activity		1.09996	0.37422
BB1574		Putative biotinylated protein			-1.25346	0.167326
BB1575		Putative acetyl-CoA synthetase			1.42771	0.645588
BB1576		Conserved hypothetical protein		Conserved in organism other than E. coli	-1.11015	0.290738
BB1577		Putative solute-binding protein		transport	-1.03975	0.229662
BB1578		Putative membrane protein		Cell envelope	-1.03024	0.191704
BB1579		Putative membrane protein		Cell envelope	1.72577	0.514067
BB1580		Putative membrane protein	transporter activity	transport	-1.52808	0.172924
BB1581		Putative reductase	disulfide oxidoreductase activity	electron transport	-1.6492	0.134405
BB1582		Hypothetical protein		Unknown proteins, no known homologs	1.54947	1.43058
BB1583		Putative decarboxylase	lyase activity	aromatic compound metabolism	-1.74121	0.163037
BB1584		Putative LysR-family transcriptional regulator	transcription factor activity	regulation of transcription, DNA-dependent	NA	NA
BB1585		putative membrane protein		Cell envelope	2.64863	1.64756
BB1586	ndoA, pahA2	Putative ferredoxin	oxidoreductase activity	metabolism	1.39742	0.788074
BB1587		Putative oxygenase	catalytic activity	metabolism	1.39701	0.823779
BB1588		Putative cyclodeaminase			1.69406	1.98038
BB1589		Putative dioxygenase	oxidoreductase activity, acting on single donors with incorporation of molecular oxygen, incorporation of two atoms of oxygen		1.66694	0.24379
BB1590		Putative dioxygenase (small subunit)	oxidoreductase activity, acting on single donors with incorporation of molecular oxygen, incorporation of two atoms of oxygen	electron transport	1.72173	1.30885
BB1591		Putative oxygenase (large subunit)	iron ion binding	electron transport	NA	NA
BB1592		Putative ABC transport system, substrate-bindingprotein		transport	NA	NA
BB1593		Putative ABC transport system, membrane protein	transporter activity	transport	NA	NA
BB1594		Putative ABC transport system, membrane protein	transporter activity	transport	3.0004	1.77413
BB1595		Putative ABC transport system, ATP-bidningprotein	ATP-binding cassette (ABC) transporter activity	transport	-1.32643	0.180558
BB1596		Putative ABC transport system, ATP-bindingprotein	ATP-binding cassette (ABC) transporter activity	transport	1.06704	0.185259
BB1597		Putative oxidoreductase	oxidoreductase activity	metabolism	-1.67297	0.201489
BB1598		Putative glutamyltransferase	gamma-glutamyltransferase activity		-1.53916	0.206846
BB1599		putative exported protein		Periplasmic/ Exported/ Lipoprotein	-1.52934	0.207494
BB1600		Putative GntR-family transcriptional regulator	transcription factor activity	Global Regulatory Functions	-1.21214	0.183999
BB1601		Putative membrane protein		Cell envelope	-1.07209	0.559645
BB1602		Conserved hypothetical protein		Conserved in organism other than E. coli	-1.31737	0.21478
BB1603		Putative exported protein		Periplasmic/ Exported/ Lipoprotein	-1.48649	0.232901
BB1604		Putative exported protein		Periplasmic/ Exported/ Lipoprotein	1.0105	0.573031
BB1605		putative exported protein		Periplasmic/ Exported/ Lipoprotein	NA	NA
BB1606		Putative oxidoreductase	oxidoreductase activity	electron transport	1.66882	0.598212
BB1607		Putative LysR-family transcriptional regulator	transcription factor activity	Global Regulatory Functions	-1.60936	0.232192
BB1608		hypothetical protein		Unknown proteins, no known homologs	2.60595	0.866325
BB1609	bscF	putative type III secretion protein		TTSS	3.79254	2.00177
BB1610	bscE	hypothetical protein		Unknown proteins, no known homologs	3.90603	1.37615
BB1611	bscD	putative type III secretion protein		TTSS	2.45517	1.28008
BB1612	bcrD	putative type III secretion pore protein		TTSS	2.89068	0.683203
BB1613		conserved hypothetical protein		Conserved in organism other than E. coli	2.03837	0.491245
BB1614		conserved hypothetical protein		Conserved in organism other than E. coli	1.60178	0.294068
BB1615		hypothetical protein		Unknown proteins, no known homologs	2.25525	0.717298
BB1616	bopN	putative outer protein N		TTSS	4.76992	1.64575
BB1617	bsp22	putative secreted protein		TTSS	9.81078	8.76803
BB1618		hypothetical protein		Unknown proteins, no known homologs	3.07383	1.92
BB1619	bcrH1	putative regulatory protein		Global Regulatory Functions	2.68643	1.06762
BB1620	bopD	putative outer protein D		TTSS	3.17192	2.23471
BB1621	bopB	putative outer protein B		TTSS	1.82997	1.10484
BB1622	bcrH2	putative regulatory protein		Global Regulatory Functions	2.73856	1.5094
BB1623	bcr4	hypothetical protein		Unknown proteins, no known homologs	3.34235	1.33311
BB1624	bscI	putative type III secretion protein		TTSS	2.01804	0.905171
BB1625	bscJ	putative type III secretion protein		TTSS	-1.00951	0.492849
BB1626	bscK	conserved hypothetical protein		Conserved in organism other than E. coli	1.26791	0.827946
BB1627	bscL	putative type III secretion protein		TTSS	2.08078	NA
BB1628	bscN	putative ATP synthase in type III secretionsystem	ATP binding	TTSS	2.85493	1.52443
BB1629	bscO	putative type III secretion protein		TTSS	8.89838	7.47418
BB1630	bscP	hypothetical protein		Unknown proteins, no known homologs	3.50937	2.26224
BB1631	bscQ	putative type III secretion protein		TTSS	2.63053	2.20291
BB1632	bscR	putative type III secretion protein	type III protein (virulence-related) secretor activity	TTSS	1.70388	0.919523
BB1633	bscS	putative type III secretion protein		TTSS	3.46042	1.56525
BB1634	bscT	putative type III secretion protein		TTSS	2.2364	0.425237
BB1635	bscU	putative type III secretion protein		TTSS	-1.01343	0.289955
BB1636	bscW	hypothetical protein		Unknown proteins, no known homologs	2.52369	1.80421
BB1637	bscC	putative type III secretion protein		protein secretion	1.75081	0.119501
BB1638	brpL	putative RNA polymerase sigma factor	transcription factor activity	Global Regulatory Functions	3.02706	1.3393
BB1639		hypothetical protein		Unknown proteins, no known homologs	8.40132	2.49853
BB1640		hypothetical protein	glutamate-cysteine ligase activity	glutathione biosynthesis	1.69612	0.833779
BB1641		putative exported protein		Periplasmic/ Exported/ Lipoprotein	NA	NA
BB1642	btrU	putative regulator	catalytic activity	Global Regulatory Functions	-1.2185	NA
BB1643		putative inner membrane transport protein	transporter activity	transport	1.28608	0.425138
BB1644	alr, dadB	alanine racemase, catabolic	alanine racemase activity	metabolism	1.59015	0.151914
BB1645	btrW	putative anti-sigma factor	ATP binding	Global Regulatory Functions	1.35574	0.42867
BB1646	btrV	putative anti-sigma factor antagonist		Global Regulatory Functions	1.77773	0.664511
BB1647		putative phospholipase	catalytic activity	metabolism	-1.36344	0.336583
BB1648		putative acetyltransferase	N-acetyltransferase activity		-1.42668	0.242137
BB1649	bapA	autotransporter		transport	-1.66063	0.128035
BB1650		hypothetical protein		Unknown proteins, no known homologs	-6.49869	0.057113
BB1651		hypothetical protein		Unknown proteins, no known homologs	-1.02739	0.185262
BB1652		hypothetical protein		Unknown proteins, no known homologs	-1.54525	0.10032
BB1653		putative membrane protein		Cell envelope	-1.21165	0.253024
BB1654		conserved hypothetical protein		Conserved in organism other than E. coli	-2.32052	0.149738
BB1655		conserved hypothetical protein	metalloendopeptidase activity	proteolysis and peptidolysis	-1.24861	0.199002
BB1656	dapA	dihydrodipicolinate synthase			-1.38016	0.179755
BB1657		putative lipoprotein		Periplasmic/ Exported/ Lipoprotein	-1.55332	0.0792086
BB1658	fim3	serotype 3 fimbrial subunit precursor		cell adhesion	1.26144	0.525584
BB1659		conserved hypothetical protein		Conserved in organism other than E. coli	1.05897	0.60236
BB1660	mutS	mismatch repair protein	damaged DNA binding	mismatch repair	2.42299	3.08079
BB1661		integrase	DNA binding	DNA recombination	1.51521	0.468982
BB1662		phage-related hypothetical protein		Laterally acquired elements	1.32229	0.339674
BB1663		phage-related conserved hypothetical protein		Laterally acquired elements	1.64297	NA
BB1664		phage-related putative membrane protein		Laterally acquired elements	1.22873	0.391616
BB1665		phage-related putative exported protein		Laterally acquired elements	1.29241	NA
BB1666		phage-related hypothetical protein		Laterally acquired elements	NA	NA
BB1667		phage-related hypothetical protein		Laterally acquired elements	NA	NA
BB1668		modification methylase	DNA binding	DNA methylation	3.56947	1.69988
BB1669		putative methyltransferase	methyltransferase activity		-1.09027	0.468812
BB1670		phage-related hypothetical protein		Laterally acquired elements	NA	NA
BB1671		phage-related hypothetical protein		Laterally acquired elements	2.8433	NA
BB1672		phage-related hypothetical protein		Laterally acquired elements	1.12412	0.501552
BB1673		phage-related hypothetical protein		Laterally acquired elements	-1.07001	0.53559
BB1674		phage-related conserved hypothetical protein		Laterally acquired elements	2.46527	NA
BB1675		phage-related hypothetical protein		Laterally acquired elements	-1.02739	0.149907
BB1676		phage-related putative membrane protein		Laterally acquired elements	1.83199	1.49907
BB1677		phage-related hypothetical protein		Laterally acquired elements	1.10151	0.462273
BB1678		putative phage repressor	DNA binding	proteolysis and peptidolysis	1.05547	0.323129
BB1679		phage-related conserved hypothetical protein		Laterally acquired elements	-1.41842	0.229208
BB1680		phage-related hypothetical protein		Laterally acquired elements	-1.91641	0.288159
BB1681		phage-related hypothetical protein		Laterally acquired elements	7.65509	NA
BB1682		phage-related hypothetical protein		Laterally acquired elements	1.38584	0.485092
BB1683		phage-related hypothetical protein		Laterally acquired elements	1.78837	1.39159
BB1684		phage-related hypothetical protein		Laterally acquired elements	-1.02356	0.0190919
BB1685		phage-related hypothetical protein		Laterally acquired elements	2.0101	0.111016
BB1686		phage-related conserved hypothetical protein		Laterally acquired elements	1.18605	0.207645
BB1687		phage-related hypothetical protein		Laterally acquired elements	4.30048	6.17021
BB1688		phage-related conserved hypothetical protein		Laterally acquired elements	1.04806	0.378741
BB1689		phage-related conserved hypothetical protein		Laterally acquired elements	-1.80519	0.142175
BB1690		phage-related putative endonuclease	nucleic acid binding	Laterally acquired elements	2.07754	NA
BB1691		phage-related hypothetical protein		Laterally acquired elements	NA	NA
BB1692		terminase			2.0937	3.04622
BB1693		portal protein			3.42811	NA
BB1694		phage-related Clp protease	endopeptidase Clp activity	Folding and Ushering	1.37722	0.627911
BB1695		major head protein			-1.24048	0.189988
BB1696		phage-related hypothetical protein		Laterally acquired elements	-1.24819	0.222061
BB1697		phage-related conserved hypothetical protein		Laterally acquired elements	-1.49607	0.172222
BB1698		phage-related conserved hypothetical protein		Laterally acquired elements	1.12318	0.276479
BB1699		phage-related hypothetical protein		Laterally acquired elements	1.31045	0.517171
BB1700		phage-related hypothetical protein		Laterally acquired elements	1.38045	0.300439
BB1701		phage-related conserved hypothetical protein		Laterally acquired elements	-1.03483	0.513658
BB1702		phage-related conserved hypothetical protein		Laterally acquired elements	-1.30756	0.655942
BB1703		phage-related hypothetical protein		Laterally acquired elements	1.4378	1.29825
BB1704		phage-related hypothetical protein		Laterally acquired elements	3.01131	0.649124
BB1705		phage-related putative exported protein		Laterally acquired elements	-1.1719	0.433373
BB1706		putative tail component of prophage		Laterally acquired elements	1.7609	NA
BB1707		phage-related hypothetical protein		Laterally acquired elements	1.79779	0.883901
BB1708		phage-related hypothetical protein		Laterally acquired elements	1.03877	0.332625
BB1709		phage-related hypothetical protein		Laterally acquired elements	1.01292	NA
BB1710		phage-related hypothetical protein		Laterally acquired elements	NA	NA
BB1711		phage-related putative exported protein		Laterally acquired elements	1.57512	0.159806
BB1712		phage-related hypothetical protein		Laterally acquired elements	1.41249	0.646289
BB1713		phage-related putative membrane protein		Laterally acquired elements	1.21769	0.336888
BB1714		phage-related hypothetical protein		Laterally acquired elements	1.47092	0.591141
BB1715		phage-related putative exported protein		Laterally acquired elements	-1.42408	0.192022
BB1716		phage-related hypothetical protein		Laterally acquired elements	-1.76984	0.053033
BB1717		phage-related conserved hypothetical protein		Laterally acquired elements	-1.57607	0.00353553
BB1718		conserved hypothetical protein		Conserved in organism other than E. coli	-1.01392	0.369692
BB1719		putative chromate reductase			1.43942	0.301717
BB1720		putative membrane protein		Cell envelope	1.20382	0.0517333
BB1721		putative exported protein		Periplasmic/ Exported/ Lipoprotein	5.61082	2.42126
BB1722		conserved hypothetical protein		Conserved in organism other than E. coli	3.99887	3.55439
BB1723		putative exported protein		Periplasmic/ Exported/ Lipoprotein	1.05075	0.159738
BB1724		putative exported protein		Periplasmic/ Exported/ Lipoprotein	3.26979	0.467467
BB1725		putative membrane protein		Cell envelope	1.70295	0.450202
BB1726		putative transcriptional regulator	DNA binding	regulation of transcription, DNA-dependent	-1.18102	0.103937
BB1727		putative exported protein		Periplasmic/ Exported/ Lipoprotein	-1.24222	0.303724
BB1728		probable methyltransferase	RNA binding	RNA processing	-1.79355	0.162003
BB1729	suhB, ssyA	inositol-1-monophosphatase, probable inositol monophosphatase	inositol/phosphatidylinositol phosphatase activity		-1.87746	0.194307
BB1730		putative membrane protein		Cell envelope	-1.4194	0.777949
BB1731	bacA	bacitracin resistance protein	undecaprenol kinase activity	response to antibiotic	-1.47486	0.22564
BB1732	lpxH	UDP-2,3-diacylglucosamine hydrolase	hydrolase activity, acting on acid anhydrides, in phosphorus-containing anhydrides	lipid A biosynthesis	-2.3097	0.272943
BB1733	ppiB	peptidyl-prolyl cis-trans isomerase B	isomerase activity	protein folding	1.40509	0.673949
BB1734		putative exported protein		Periplasmic/ Exported/ Lipoprotein	1.38786	0.589081
BB1735	cysS	cysteinyl-tRNA synthetase	cysteine-tRNA ligase activity	translation	-1.00924	0.657776
BB1736		DNA-3-methyladenine glycosylase, DNA binding	carbohydrate metabolism	metabolism	1.00727	0.70801
BB1737	accA	acetyl-coenzyme A carboxylase carboxyltransferase subunit alpha	acetyl-CoA carboxylase activity	fatty acid biosynthesis	-1.69744	0.10747
BB1738		conserved hypothetical protein		Conserved in organism other than E. coli	-1.79681	0.079196
BB1739	ask	aspartokinase	amino acid biosynthesis	metabolism	-1.32548	0.168702
BB1740		conserved hypothetical protein		Conserved in organism other than E. coli	NA	NA
BB1741		conserved hypothetical protein		Conserved in organism other than E. coli	-1.23184	0
BB1742		putative 3-hydroxyacyl-CoA dehydrogenase	oxidoreductase activity	fatty acid metabolism	1.17851	0.414365
BB1743		putative membrane protein		Cell envelope	-1.39231	0.317013
BB1744		putative membrane protein		Cell envelope	NA	NA
BB1745		putative exported protein		transport	2.09128	2.93406
BB1746	bioH	putative hydrolase	hydrolase activity		1.18376	0.122329
BB1747		putative exported protein		Periplasmic/ Exported/ Lipoprotein	-1.13682	0.408708
BB1748		probable short chain dehydrogenase	oxidoreductase activity	metabolism	1.2399	NA
BB1749		probable TetR-family transcriptional regulator	transcription factor activity	Global Regulatory Functions	1.34653	NA
BB1750		LysR-family transcriptional regulator	transcription factor activity	Global Regulatory Functions	1.23371	0.89555
BB1751		putative extracellular solute-binding protein			NA	NA
BB1752		conserved hypothetical protein	N-acetylglucosamine-6-phosphate deacetylase activity	N-acetylglucosamine metabolism	1.09653	0.146371
BB1753		putative ABC transporter, permease protein	transporter activity	transport	2.92569	NA
BB1754		putative ABC transporter, permease protein	transporter activity	transport	-1.06084	0.326908
BB1755		probable ATP-binding component of ABCtransporter	ATP-binding cassette (ABC) transporter activity	transport	1.8126	NA
BB1756		probable NADH-dependent flavin oxidoreductase	oxidoreductase activity	metabolism	-1.05541	0.268701
BB1757		probable transcriptional regulator	DNA binding	regulation of transcription, DNA-dependent	5.71082	NA
BB1758		putative pimeloyl-CoA synthetase			2.89257	NA
BB1759		putative exported protein		Periplasmic/ Exported/ Lipoprotein	NA	NA
BB1760		conserved hypothetical protein		Conserved in organism other than E. coli	NA	NA
BB1761		conserved hypothetical protein	oxidoreductase activity	metabolism	NA	NA
BB1762		hypothetical protein		Unknown proteins, no known homologs	1.76064	1.37848
BB1763		hypothetical protein		Unknown proteins, no known homologs	1.46338	1.18732
BB1764		putative ArsR-family transcriptional regulator	transcription factor activity	Global Regulatory Functions	1.24125	0.53989
BB1765	nemA	N-ethylmaleimide reductase	oxidoreductase activity	electron transport	1.21325	0.590448
BB1766	bpsD	putative membrane protein		Cell envelope	1.80856	1.83423
BB1767	bpsC	putative glycosyl transferase component of heminstorage system	transferase activity		-1.00344	0.256163
BB1768	bpsB	putative hemin storage protein	hydrolase activity, acting on carbon-nitrogen (but not peptide) bonds	carbohydrate metabolism	NA	NA
BB1769	bpsA	putative hemin storage protein			1.12924	NA
BB1770		putative membrane protein		Cell envelope	-1.50425	0.280943
BB1771		MarR-family transcriptional regulator	transcription factor activity	regulation of transcription, DNA-dependent	-1.2071	0.290554
BB1772		branched-chain amino acid-binding protein			-1.64573	0.407661
BB1773		putative permease component of branched-chainamino acid transport system	transporter activity	transport	-1.08406	0.356184
BB1774		putative ATP-binding component of branched-chainamino acid ABC transporter	ATP-binding cassette (ABC) transporter activity	transport	-1.45905	0.424674
BB1775		putative ATP-binding component of ABCtransporter	ATP-binding cassette (ABC) transporter activity	transport	-1.52135	0.337385
BB1776		putative cytochrome	alcohol dehydrogenase activity	electron transport	-2.09475	0.188841
BB1777		probable oxidoreductase	electron transporter activity	electron transport	-2.70306	0.230519
BB1778		putative monooxygenase	monooxygenase activity	aromatic compound metabolism	NA	NA
BB1779	maiA	maleate cis-trans isomerase		metabolism	-1.59024	0.298946
BB1780		probable alpha			-1.41324	0.172534
BB1781		conserved hypothetical protein		Conserved in organism other than E. coli	1.49313	1.12642
BB1782		putative isochorismatase			-1.21731	NA
BB1783		probable aldehyde dehydrogenase	oxidoreductase activity	electron transport	1.20975	0.105368
BB1784		putative flavocytochrome	oxidoreductase activity	electron transport	-1.68933	0.131911
BB1785	bfrI	putative ferrisiderophore receptor	receptor activity	transport	1.62345	0.680683
BB1786		putative transcriptional regulator	transcription factor activity	Global Regulatory Functions	-1.34478	0.308037
BB1787		putative exported protein		Periplasmic/ Exported/ Lipoprotein	1.1419	0.391531
BB1788		putative sulfatase	sulfuric ester hydrolase activity	metabolism	1.10555	0.415239
BB1789	fadD, oldD	long-chain-fatty-acid--CoA ligase	long-chain-fatty-acid-CoA ligase activity	metabolism	-1.07032	0.317827
BB1790		Conserved hypothetical protein		Conserved in organism other than E. coli	-1.05108	0.354937
BB1791		putative acetyl-CoA acyltransferase (thiolase)protein	acyltransferase activity		1.52439	0.557543
BB1792		Putative 3-hydroxyacyl-CoA dehydrogenaseoxidoreductase	oxidoreductase activity	metabolism	1.33414	0.632922
BB1793		Putative fatty acid transport system, membraneprotein			3.43215	2.76591
BB1794		Putative enoyl-CoA hydratasee	enoyl-CoA hydratase activity	fatty acid metabolism	-1.48905	0.221879
BB1795		Putative thiolase	acetyl-CoA C-acyltransferase activity		1.65525	0.953957
BB1796		Putative acyl-CoA dehydrogenase	acyl-CoA dehydrogenase activity	electron transport	1.42771	0.586192
BB1797		Putative TetR-family regulatory protein	transcription factor activity	Global Regulatory Functions	-1.24347	0.265806
BB1798		Putative luxR-family regulatory protein	transcription factor activity	Global Regulatory Functions	-1.11783	0.220694
BB1799		putative LuxR-family transcriptional regulator	two-component response regulator activity	Global Regulatory Functions	2.92407	1.15117
BB1800	pgm	phosphoglucomutase, phosphomannomutase activity	carbohydrate metabolism	metabolism	-1.46798	0.121503
BB1801	pgi	putative glucose-6-phosphate isomerase	glucose-6-phosphate isomerase activity	metabolism	1.29725	NA
BB1802	srpH	serine acetyltransferase	serine O-acetyltransferase activity		-2.11865	0.139104
BB1803		putative membrane protein	transporter activity	transport	1.38449	1.3336
BB1804		putative Sir2-like regulatory protein	DNA binding	chromatin silencing	-1.70445	0.231716
BB1805		putative inositol monophosphatase	inositol/phosphatidylinositol phosphatase activity		-1.17625	0.145606
BB1806	gabD	succinate-semialdehyde dehydrogenase [NADP+]	succinate-semialdehyde dehydrogenase [NAD(P)+] activity	metabolism	-1.52244	0.109926
BB1807	goaG	4-aminobutyrate aminotransferase	4-aminobutyrate transaminase activity	metabolism	-1.23307	0.120673
BB1808		probable GntR-family transcriptional regulator	transcription factor activity	Global Regulatory Functions	-1.17161	0.139814
BB1809		conserved hypothetical protein		Conserved in organism other than E. coli	1	0.120329
BB1810		probable ATP-dependent DNA helicase	DNA binding	DNA repair	-1.58245	0.348863
BB1811		putative magnesium transporter	metal ion transporter activity	transport	-1.72905	0.143738
BB1812		putative nuclease	nucleic acid binding		-1.34736	0.125433
BB1813		putative extracellular solute-binding protein	transporter activity	transport	-1.74284	0.235014
BB1814		putative oligopeptide transport system permeaseprotein	transporter activity	transport	-1.61268	0.239659
BB1815		putative oligopeptide transport integralmembrane protein	transporter activity	transport	-1.32833	0.185089
BB1816		putative ABC transporter, ATP-binding protein	ATP-binding cassette (ABC) transporter activity	transport	-1.2179	0.246317
BB1817		probable MarR-family transcriptional regulator	transcription factor activity	Global Regulatory Functions	-1.01809	0.363935
BB1818		putative membrane protein		Cell envelope	-1.08233	0.471135
BB1819		putative exported protein		Periplasmic/ Exported/ Lipoprotein	1.16842	0.647875
BB1820		putative membrane protein		Cell envelope	-1.19268	0.573979
BB1821		putative membrane protein		Cell envelope	1.55994	0.334672
BB1822		putative membrane protein	cysteine-type peptidase activity	proteolysis and peptidolysis	-1.27235	0.583063
BB1823		putative exported protein		Periplasmic/ Exported/ Lipoprotein	-1.29003	0.219664
BB1824		putative exported protein		Periplasmic/ Exported/ Lipoprotein	1.33926	NA
BB1825		putative membrane protein	ice binding	homoiothermy	-1.32477	0.250143
BB1826		putative type II secretion system protein		protein secretion	-1.54702	0.139808
BB1827		conserved hypothetical protein	two-component response regulator activity	Global Regulatory Functions	1.76629	1.8947
BB1828		probable type II secretion system protein	ATP binding	transport	-1.50976	0.142347
BB1829		putative membrane protein		Cell Envelope	1.52383	0.217082
BB1830		putative membrane protein		protein secretion	-1.40895	0.4097
BB1831		putative lipoprotein		Periplasmic/ Exported/ Lipoprotein	-1.53932	0.256575
BB1832		putative exported protein		Periplasmic/ Exported/ Lipoprotein	-1.8457	0.0710839
BB1833		putative exported protein		Periplasmic/ Exported/ Lipoprotein	2.1664	NA
BB1834		putative response regulator	nucleotide binding	Global Regulatory Functions	1.37641	0.910754
BB1835		putative lipoprotein		Periplasmic/ Exported/ Lipoprotein	-2.27825	0.1023
BB1836		conserved hypothetical protein		Conserved in organism other than E. coli	-1.63181	0.248984
BB1837		putative ECF-family RNA polymerase sigma factor	transcription factor activity	Global Regulatory Functions	-1.57808	0.192406
BB1838		putative exported protein		Periplasmic/ Exported/ Lipoprotein	-1.95989	0.145749
BB1839		putative cytochrome c	electron transporter activity	electron transport	-2.01355	0.253425
BB1840	efp	putative elongation factor P	translation elongation factor activity	translation	-1.61654	0.183854
BB1841		conserved hypothetical protein		Conserved in organism other than E. coli	-1.67109	0.160434
BB1842		conserved hypothetical protein		Conserved in organism other than E. coli	-2.46042	0.148996
BB1843		conserved hypothetical protein	oxidoreductase activity	electron transport	-1.99839	0.205195
BB1844	acnA	putative aconitate hydratase	RNA binding	metabolism	-1.43315	0.0997946
BB1845		putative lipoprotein		Periplasmic/ Exported/ Lipoprotein	-1.12648	0.420058
BB1846	brfB	putative ferric siderophore receptor	receptor activity	transport	2.17609	1.19925
BB1847		putative haloacid-type dehydrogenase	hydrolase activity, acting on acid halide bonds, in C-halide compounds	metabolism	1.74017	1.14987
BB1848		putative lipoprotein		Periplasmic/ Exported/ Lipoprotein	NA	NA
BB1849		hypothetical protein		Unknown proteins, no known homologs	3.26817	NA
BB1850	acnB	putative aconitate hydratase	tricarboxylic acid cycle	metabolism	-1.29363	0.046669
BB1851		putative exonuclease	exonuclease activity		-1.76756	0.105692
BB1852		conserved hypothetical protein		Conserved in organism other than E. coli	-1.37734	0.343164
BB1853		conserved hypothetical protein		Conserved in organism other than E. coli	1.25848	0.2523
BB1854		conserved hypothetical protein		Conserved in organism other than E. coli	-1.52416	0.217052
BB1855		putative integral membrane protein			1.43296	0.545886
BB1856		putative integral membrane protein		Cell envelope	-1.2652	0.0978247
BB1857		putative exported protein		Periplasmic/ Exported/ Lipoprotein	4.65509	NA
BB1858		Putative exported protein		Periplasmic/ Exported/ Lipoprotein	1.07108	0.278491
BB1859		Putative membrane protein		Cell envelope	1.36591	0.905802
BB1860		putative LysR-family transcriptional activator	transcription factor activity	Global Regulatory Functions	-1.68703	0.144888
BB1861		putative acyl-CoA transferase	acetyl-CoA metabolism	metabolism	-1.68987	0.0985028
BB1862		putative transmembrane transport protein	bile acid:sodium symporter activity	sodium ion transport	-1.54525	0.241775
BB1863		putative LysR-family transcriptional regulator	transcription factor activity	Global Regulatory Functions	-1.84501	0.274338
BB1864	vag8	autotransporter	pathogenesis	transport	-1.09996	0.278229
BB1865		Maf-like protein			-1.46249	0.284322
BB1866		conserved hypothetical protein		Conserved in organism other than E. coli	-1.52808	0.158424
BB1867		conserved hypothetical protein		Conserved in organism other than E. coli	-2.52224	0.0286804
BB1868	nadD	putative nicotinate-nucleotideadenylyltransferase	nicotinate-nucleotide adenylyltransferase activity	biosynthesis	-1.26391	0.374118
BB1869	hemF	coproporphyrinogen III oxidase	coproporphyrinogen oxidase activity	porphyrin biosynthesis	1.13813	0.528916
BB1870	purD	phosphoribosylamine--glycine ligase	phosphoribosylamine-glycine ligase activity	purine base biosynthesis	-1.6525	0.204657
BB1871		conserved hypothetical protein		Conserved in organism other than E. coli	-1.27563	0.226418
BB1872		conserved ATP-binding protein	ATP binding	transport	-1.88089	0.108583
BB1873		putative aminotransferase	transaminase activity		-1.7627	0.160562
BB1874		putative 2-hydroxyacid dehydrogenase	oxidoreductase activity, acting on the CH-OH group of donors, NAD or NADP as acceptor	L-serine biosynthesis	-1.67637	0.169894
BB1875		putative aldehyde dehydrogenase	oxidoreductase activity	metabolism	-1.32383	0.145387
BB1876		putative membrane protein		Cell envelope	1.16478	0.58394
BB1877		putative amidohydrolase	metallopeptidase activity	proteolysis and peptidolysis	-1.05362	0.55343
BB1878		putative acetylpolyamine aminohydrolase	hydrolase activity		-1.25941	NA
BB1879		conserved hypothetical protein		Conserved in organism other than E. coli	-1.34638	0.301935
BB1880		aminobutyrate aminotransferase	4-aminobutyrate transaminase activity	aminobutyrate metabolism	-1.57757	0.0400697
BB1881		putative ABC transport ATP-binding subunit	ATP-binding cassette (ABC) transporter activity	transport	-1.31527	0.387435
BB1882		putative integral membrane transport protein	transporter activity	transport	-1.47674	0.0153731
BB1883		putative integral membrane transport protein	transporter activity	transport	-2.07951	0.0547491
BB1884		putative solute-binding transport protein(periplasmic)	transporter activity	transport	-1.36144	0.350496
BB1885		putative transcriptional regulator	transcription factor activity	Global Regulatory Functions	-2.03284	0.156906
BB1886		tartrate dehydrogenase	tartrate dehydrogenase activity	metabolism	2.25606	0.533159
BB1887		putative multidrug resistance protein	transporter activity	transport	-1.36294	0.239338
BB1888		putative multidrug resistance protein	protein transporter activity	protein secretion	-1.92835	0.204625
BB1889		putative outer membrane protein	transporter activity	transport	-1.4266	0.394347
BB1890		putative transcriptional regulator (MarRfamily)	transcription factor activity	Global Regulatory Functions	1.06987	1.24239
BB1891		conserved hypothetical integral membraneprotein		Conserved in organism other than E. coli	1.06018	0.300422
BB1892		conserved hypothetical integral membraneprotein		Conserved in organism other than E. coli	-1.24204	0.381669
BB1893	qor, hcz	quinone oxidoreductase	NADPH:quinone reductase activity		-1.31585	0.219789
BB1894		heat shock protease	heat shock protein activity	Folding and Ushering	-1.23697	0.232554
BB1895		probable integral membrane protein			-4.35915	0.098732
BB1896		putative sulfurtransferase	transferase activity		-1.6183	0.135563
BB1897		conserved hypothetical protein	catalytic activity	Conserved in organism other than E. coli	1.27686	1.05002
BB1898		putative transcriptional regulator	transcription factor activity	Global Regulatory Functions	-1.35944	0.115626
BB1899		putative ABC transport ATP-binding subunit	ATP-binding cassette (ABC) transporter activity	transport	2.27383	NA
BB1900		putative ABC transport permease	transporter activity	transport	-1.45533	0.255398
BB1901		putative hydrolase	hydrolase activity	metabolism	-1.28025	0.0157162
BB1902		putative periplasmic protein	transporter activity	transport	-1.92286	0.170865
BB1903		putative secreted oxidoreductase			-1.58515	0.076163
BB1904		Putative sigma-70 factor, ECF subfamily	transcription factor activity	transcription initiation	NA	NA
BB1905		putative extracellular heme-binding protein	receptor activity	transport	-1.16573	0.444063
BB1906		putative iron-sulfur protein	oxidoreductase activity	electron transport	-2.85648	0.140795
BB1907		putative integral membrane protein	transferase activity, transferring groups other than amino-acyl groups		NA	NA
BB1908		putative exported protein		Periplasmic/ Exported/ Lipoprotein	-1.07434	0.444
BB1909		putative transcriptional regulator	DNA binding	regulation of transcription, DNA-dependent	-1.52463	0.259819
BB1910	xseB	exodeoxyribonuclease VII small subunit	exodeoxyribonuclease VII activity	DNA catabolism	-1.31913	0.227069
BB1911		probable geranyltranstransferase	transferase activity	isoprenoid biosynthesis	-2.02233	0.12388
BB1912	dxs	1-deoxy-D-xylulose 5-phosphate synthase	1-deoxy-D-xylulose-5-phosphate synthase activity	thiamin biosynthesis	-1.41324	0.227928
BB1913		conserved hypothetical protein		Conserved in organism other than E. coli	-1.14453	0.234642
BB1914	rpsF	30s ribosomal protein s6	structural constituent of ribosome	translation	-1.28047	0.143649
BB1915	priB	primosomal replication protein n	single-stranded DNA binding	DNA replication, synthesis of RNA primer	-1.4387	0.284195
BB1916	rpsR	30s ribosomal protein s18	structural constituent of ribosome	translation	-1.23676	0.518591
BB1917	rplI	50s ribosomal protein l9	structural constituent of ribosome	translation	-1.96446	0.255923
BB1918		hypothetical protein	protein kinase activity	protein amino acid phosphorylation	-1.47909	0.193339
BB1919	dnaB	DNA helicase	DNA binding	DNA replication	-1.72905	0.136026
BB1920		putative exported protein		Periplasmic/ Exported/ Lipoprotein	-1.84007	0.136588
BB1921		conserved hypothetical protein		Conserved in organism other than E. coli	-1.84721	0.0737475
BB1922		hypothetical protein	ATP binding	cellular response to phosphate starvation	-1.30202	0.154405
BB1923		hypothetical protein		Unknown proteins, no known homologs	-1.2	0.290984
BB1924		conserved hypothetical protein		Conserved in organism other than E. coli	-1.28401	0.356266
BB1925		putative aminotransferase	aromatic amino acid family biosynthesis	biosynthesis	-1.24173	0.249082
BB1926		homoserine dehydrogenase	amino acid biosynthesis	metabolism	-1.17867	0.377626
BB1927	thrC	threonine synthase	threonine synthase activity	threonine biosynthesis	-1.06327	0.203534
BB1928		lipoprotein		Periplasmic/ Exported/ Lipoprotein	-1.07715	0.268979
BB1929	fbp, fdp	fructose-1,6-bisphosphatase	fructose-bisphosphatase activity	metabolism	-1.65067	NA
BB1930	pepN	aminopeptidase N	membrane alanyl aminopeptidase activity	proteolysis and peptidolysis	1.36591	0.375987
BB1931		putative exported protein		Periplasmic/ Exported/ Lipoprotein	1.28615	0.732432
BB1932	bph3	putative DNA-binding protein (histone)	DNA binding	Global Regulatory Functions	2.07404	0.664545
BB1933		putative hydrolase	hydrolase activity, acting on carbon-nitrogen (but not peptide) bonds	nitrogen metabolism	1.33562	0.136472
BB1934		conserved hypothetical protein		Conserved in organism other than E. coli	-1.94288	0.114388
BB1935	aroG	phospho-2-dehydro-3-deoxyheptonate aldolase,Phe-sensitive	aromatic amino acid family biosynthesis	metabolism	1.28271	NA
BB1936	fhaL	adhesin	pathogenesis	Cell envelope	4.29483	0.850771
BB1937		putative oxidoreductase		electron transport	1.54362	0.906511
BB1938	glcD	glycolate oxidase subunit		electron transport	2.25767	NA
BB1939	glcE	glycolate oxidase subunit		electron transport	1.58939	0.502277
BB1940	glcF	glycolate oxidase iron-sulfur subunit	electron transporter activity	electron transport	1.13624	0.497307
BB1941		putative exported protein	catalytic activity	Periplasmic/ Exported/ Lipoprotein	-1.15109	0.00353553
BB1942	bfeA	ferric enterobactin receptor	receptor activity	transport	NA	NA
BB1943		putative transcriptional regulator	transcription factor activity	Global Regulatory Functions	1.59968	0.417117
BB1944	pntB, nntB	NAD(P) transhydrogenase subunit beta	NAD(P)+ transhydrogenase (AB-specific) activity	electron transport	-1.56461	0.177494
BB1945	pntAB, nntA2	NAD(P) transhydrogenase, subunit alpha part 2	NAD(P)+ transhydrogenase (AB-specific) activity		-1.54866	0.119068
BB1946	pntaA, nntA1	NAD(P) transhydrogenase, subunit alpha part 1	NAD(P)+ transhydrogenase (AB-specific) activity	electron transport	-1.10912	0.305971
BB1947		putative hydrolase	hydrolase activity		-1.963	0.225622
BB1948		putative exported protein		Periplasmic/ Exported/ Lipoprotein	-1.73714	0.273561
BB1949		putative LysR-family transcriptional regulator	transcription factor activity	Global Regulatory Functions	NA	NA
BB1950	trmU	tRNA(5-methylaminomethyl-2-thiouridylate)-methyltransferase	tRNA(5-methylaminomethyl-2-thiouridylate)-methyltransferase activity	translation	-2.41482	0.139477
BB1951		putative integral membrane protein			-1.19845	0.259922
BB1952		conserved hypothetical protein		Conserved in organism other than E. coli	-1.27214	0.215174
BB1953	purB	adenylosuccinate lyase	adenylosuccinate lyase activity	purine ribonucleotide biosynthesis	-1.60363	0.190569
BB1954		putative c'cytochrome	electron transporter activity	electron transport	-1.74653	0.165029
BB1955		putative integral membrane protein	oxidoreductase activity	electron transport	-2.88578	0.113285
BB1956		hypothetical protein		Unknown proteins, no known homologs	-1.28468	0.283037
BB1957		putative lipoprotein		Periplasmic/ Exported/ Lipoprotein	NA	NA
BB1958		putative exported protein		Periplasmic/ Exported/ Lipoprotein	-1.82112	0.135971
BB1959		conserved hypothetical protein		Conserved in organism other than E. coli	-1.62809	0.446778
BB1960		conserved hypothetical protein		Conserved in organism other than E. coli	-1.54976	0.0852559
BB1961		hypothetical protein	catalytic activity		-1.88576	0.171241
BB1962		Hypothetical protein		Unknown proteins, no known homologs	-1.32904	0.0615183
BB1963		hypothetical protein		Unknown proteins, no known homologs	-1.19556	0.201155
BB1964		hypothetical protein		Unknown proteins, no known homologs	-1.40482	0.133959
BB1965		hypothetical protein		Unknown proteins, no known homologs	-1.02117	0.327882
BB1966		conserved hypothetical protein		Conserved in organism other than E. coli	1.17347	0.44862
BB1967		conserved hypothetical protein		Conserved in organism other than E. coli	-1.01614	0.294902
BB1968		putative membrane protein		Cell envelope	3.20436	4.63693
BB1969		putative phospholipase D family protein	catalytic activity	metabolism	1.28352	NA
BB1970		putative membrane protein	glutamate synthase activity	glutamate biosynthesis	-1.3907	0.402846
BB1971		putative membrane protein		Cell envelope	1.02504	0.468105
BB1972		putative membrane protein		Cell envelope	-1.40336	0.220081
BB1973		putative acetyltransferase	N-acetyltransferase activity		-1.64118	0.330017
BB1974		conserved hypothetical protein		Conserved in organism other than E. coli	-2.75264	0.134938
BB1975	rnr, vacB	putative ribonuclease R	RNA binding	RNA metabolism	-1.23594	0.151917
BB1976		putative tRNA	RNA binding	translation	-1.4382	0.184306
BB1977		Cys	amino acid metabolism	metabolism	-1.11331	0.144814
BB1978		conserved hypothetical protein	oxidoreductase activity, acting on single donors with incorporation of molecular oxygen, incorporation of two atoms of oxygen	Conserved in organism other than E. coli	-1.16903	0.402855
BB1979	hupB, hopd	DNA-binding protein Hu-beta	DNA binding		1.34532	0.321693
BB1980	tonB	siderophore-mediated iron transport protein	iron ion transporter activity	iron ion transport	2.11632	0.819608
BB1981	exbB	MotA	protein transporter activity	transport	7.44305	2.49567
BB1982	exbD	biopolymer transport protein ExbD	transporter activity	transport	6.69211	3.43886
BB1983	basR	response regulator protein	two-component response regulator activity	Global Regulatory Functions	-1.48619	0.171805
BB1984		sensor kinase protein	two-component sensor molecule activity	signal transduction	-2.17193	0.195446
BB1985	kup, trkD	putative potassium uptake protein	potassium ion transporter activity	potassium ion transport	-1.8639	0.16429
BB1986	argG	argininosuccinate synthase	arginine biosynthesis	metabolism	-1.96977	0.157691
BB1987	argF	ornithine carbamoyltransferase	amino acid metabolism	metabolism	-1.56643	0.101583
BB1988	argD	putative acetylornithine aminotransferase	arginine biosynthesis	metabolism	1.06031	0.156787
BB1989		conserved hypothetical protein		Conserved in organism other than E. coli	-1.55177	0.291921
BB1990		LysR family regulatory protein	transcription factor activity	Global Regulatory Functions	-1.61865	0.142437
BB1991		putative short chain dehydrogenase	oxidoreductase activity	metabolism	-1.37785	0.543184
BB1992		putative D-isomer specific 2-hydroxyaciddehydrogenase	oxidoreductase activity, acting on the CH-OH group of donors, NAD or NADP as acceptor	L-serine biosynthesis	-1.33549	0.254665
BB1993		putative lipoprotein		Periplasmic/ Exported/ Lipoprotein	NA	NA
BB1994		hypothetical protein		Unknown proteins, no known homologs	-1.17198	0.328561
BB1995		conserved hypothetical protein		Conserved in organism other than E. coli	-2.27323	0.118008
BB1996		GntR family regulatory protein	transcription factor activity	Global Regulatory Functions	-1.31506	0.252361
BB1997		putative malate dehydrogenase	L-malate dehydrogenase activity	metabolism	-1.02739	0.168082
BB1998		putative dihydroxy-acid dehydratase	dihydroxy-acid dehydratase activity	metabolism	1.22132	NA
BB1999		putative exported protein		Periplasmic/ Exported/ Lipoprotein	7.00485	NA
BB2000		putative aldolase	aldolase activity	metabolism	1.21244	0.408708
BB2001	rpst	30s ribosomal protein s20	RNA binding	translation	-1.12019	0.693157
BB2002		putative membrane protein		Cell envelope	-1.22744	0.200461
[truncated: 2,979 more rows]

## Sheet: Table S4.
Supplemental Table 3. Microarray of B. bronchiseptica RB54 (RB50ΔbvgS) in sheep blood for 0 versus 60 minutes.
RB50ΔbvgS 0 vs. 60min					ΔbvgS 0 min= negative
					ΔbvgS 60min= positive
ORF	Name	Product	Function	General Category	Fold-Change	STDEV
16S_RNA					1	0.477572
23S_RNA					1.15896	0.706394
BB0001	gidA	glucose inhibited division protein A			1.21235	0.771991
BB0002	gidB	glucose inhibited division protein B		cell cycle	1.14436	0.671111
BB0003	parA, soj	ParA family protein			-1.00813	0.544768
BB0004		Putative acetyltransferase, GnaT family	N-acetyltransferase activity		-1.05386	0.31036
BB0005	parB	probable chromosome partitioning protein ParB	DNA binding	plasmid partitioning (sensu Bacteria)	-1.3463	0.329295
BB0006	ansB	L-asparaginase II precursor	asparaginase activity	asparagine metabolism	-1.36345	0.192312
BB0008	secE, prlG	preprotein translocase SecE subunit	protein translocase activity	protein targeting	-1.58677	0.211838
BB0009	nusG	transcription antitermination protein NusG	transcriptional elongation regulator activity	regulation of transcription, DNA-dependent	-1.77676	0.212459
BB0010	rplK, relC	50S ribosomal protein L11	structural constituent of ribosome	translation	-1.86814	0.321986
BB0011	rplA	50S ribosomal protein L1	RNA binding	translation	-2.4416	0.0917764
BB0012	rplJ	50S ribosomal protein L10	structural constituent of ribosome	translation	1.12603	0.240392
BB0013	rplL	50S ribosomal protein L7	structural constituent of ribosome	translation	1.62841	1.19526
BB0014	rpoB, groN, nitB, rif, ron, stl, stv, tabD	DNA-directed RNA polymerase beta chain	transcription, DNA-dependent	Global Regulatory Functions	1.86158	1.29061
BB0015	rpoC, tabB	DNA-directed RNA polymerase beta' chain	transcription, DNA-dependent	Global Regulatory Functions	2.11682	1.47596
BB0016		putative lipoprotein		Periplasmic/ Exported/ Lipoprotein	2.63538	1.22966
BB0017		putative membrane protein	protein kinase activity	protein amino acid phosphorylation	1.69455	0.672813
BB0018		probable two-component sensor protein	two-component sensor molecule activity	Global Regulatory Functions	1.20688	0.364669
BB0019		putative peptidoglycan binding protein		cell wall catabolism	-1.52955	0.18491
BB0020		probable two-component response regulator	two-component response regulator activity	Global Regulatory Functions	-1.60773	0.262557
BB0021		Two-component response regulator	two-component response regulator activity	Global Regulatory Functions	-5.85918	NA
BB0022		putative metal transporter	cation transporter activity	transport	-2.15824	0.247289
BB0023		conserved hypothetical protein		Conserved in organism other than E. coli	-2.554	0.218701
BB0024	rpsL	30S ribosomal protein S12	structural constituent of ribosome	translation	-1.94095	0.173385
BB0025	rpsG	30S ribosomal protein S7	structural constituent of ribosome	translation	-1.61088	0.214993
BB0026	fusA, fus, far1	elongation factor G	translation elongation factor activity	translation	1.31396	0.66103
BB0027	tuf, tufA, tufB	elongation factor Tu			1.34515	0.834322
BB0028	rpsJ, nusE	30S ribosomal protein S10	tRNA binding	translation	1.08868	0.568938
BB0029	rplC	50S ribosomal protein L3	structural constituent of ribosome	translation	1.12397	0.657308
BB0030	rplD	50S ribosomal protein L4	structural constituent of ribosome	translation	-1.46643	0.269943
BB0031	rplW	50S ribosomal protein L23	RNA binding	translation	-1.19658	0.392928
BB0032	rplB	50S ribosomal protein L2	structural constituent of ribosome	translation	-1.86549	0.185882
BB0033	rpsS	30S ribosomal protein S19	structural constituent of ribosome	translation	-1.76058	0.213525
BB0034	rplV	50S ribosomal protein L22	structural constituent of ribosome	translation	-2.86824	0.200585
BB0035	rpsC	30S ribosomal protein S3	nucleic acid binding	translation	-3.7555	0.20248
BB0036	rplP	50S ribosomal protein L16	structural constituent of ribosome	translation	-1.90717	0.280421
BB0037	rpmC	50S ribosomal protein L29	structural constituent of ribosome	translation	-1.66262	0.170591
BB0038	rpsQ	30S ribosomal protein S17	structural constituent of ribosome	translation	1.79389	0.820124
BB0039		putative hydrolase	hydrolase activity		1.0435	0.374089
BB0040		putative aldehyde dehydrogenase	oxidoreductase activity	metabolism	1.84454	0.607534
BB0041	rplN	50S ribosomal protein L14	structural constituent of ribosome	translation	1.62473	1.25543
BB0042	rplX	50S ribosomal protein L24	structural constituent of ribosome	translation	1.51932	1.0795
BB0043	rplE	50S ribosomal protein L5	structural constituent of ribosome	translation	1.17645	0.807113
BB0044	rpsN	30S ribosomal protein S14	structural constituent of ribosome	translation	1.05799	0.564072
BB0045	rpsH	30S ribosomal protein S8	structural constituent of ribosome	translation	-1.35379	0.296202
BB0046	rplF	50S ribosomal protein L6	structural constituent of ribosome	translation	-1.21175	0.339671
BB0047	rplR	50S ribosomal protein L18	structural constituent of ribosome	translation	-1.90137	0.140208
BB0048	rpsE	30S ribosomal protein S5	structural constituent of ribosome	translation	-2.32997	0.204397
BB0049	rpmD	50S ribosomal protein L30	structural constituent of ribosome	translation	-2.15259	0.0812527
BB0050	rplO	50S ribosomal protein L15	structural constituent of ribosome	translation	1.58503	0.927326
BB0051	secY, prlA	preprotein translocase SecY subunit	protein translocase activity	protein secretion	1.00669	0.677583
BB0052	infA	translation initiation factor IF-1	RNA binding	translation	-1.23502	0.647115
BB0053	rpmJ	50S ribosomal protein l36	structural constituent of ribosome	translation	-1.13325	0.546898
BB0054	rpsM	30S ribosomal protein S13	RNA binding	translation	-1.29257	0.402502
BB0055	rpsK	30S ribosomal protein S11	structural constituent of ribosome	translation	-1.31139	0.233033
BB0056	rpsD, ramA	30S ribosomal protein S4	structural constituent of ribosome	translation	-1.1485	0.609845
BB0057	rpoA	DNA-directed RNA polymerase alpha chain	transcription, DNA-dependent	Global Regulatory Functions	-1.64453	0.27821
BB0058		50S ribosomal protein L17	structural constituent of ribosome	translation	1.49498	0.56948
BB0059		histidine triad protein			-1.06246	0.511491
BB0060	cutA, cycY, cutA1	putative periplasmic divalent cation toleranceprotein		Periplasmic/ Exported/ Lipoprotein	1.00487	0.40376
BB0061		thiol:disulfide interchange protein	electron transporter activity	electron transport	-1.0356	0.650082
BB0062		putative membrane protein		Cell envelope	1.19014	0.466584
BB0063	hemB	putative delta-aminolevulinic acid dehydratase	porphobilinogen synthase activity	heme biosynthesis	-1.35742	0.23415
BB0064		putative GTP-binding protein			-1.39635	0.485828
BB0065		putative cytochrome C precursor	electron transporter activity	electron transport	1.48661	0.702643
BB0066		putative membrane protein		Cell envelope	-1.07226	0.487105
BB0067		putative cytochrome c asssembly protein		cytochrome c oxidase biogenesis	-1.36277	0.213546
BB0068	lysA	diaminopimelate decarboxylase	diaminopimelate decarboxylase activity	lysine biosynthesis via diaminopimelate	1.12146	0.612885
BB0069	cyaY	conserved hypothetical protein		Conserved in organism other than E. coli	1.15615	0.516678
BB0070		penicillin-binding protein 1A	penicillin binding	peptidoglycan biosynthesis	1.07172	0.322658
BB0071	aroK	shikimate kinase I	amino acid biosynthesis	metabolism	-1.99484	0.115382
BB0072	aroB	3-dehydroquinate synthase	aromatic amino acid family biosynthesis, shikimate pathway	metabolism	-2.26299	0.202328
BB0073		putative phosphohydrolase	magnesium ion binding	GTP metabolism	-2.94007	0.0970045
BB0074		putative glutathione S-transferase	transferase activity		-1.18025	0.341529
BB0075	uvrA	excinuclease ABC subunit A	ATP-binding cassette (ABC) transporter activity	nucleotide-excision repair	-1.25315	0.386642
BB0076		putative transport protein	transporter activity	transport	-1.20095	0.207339
BB0077	ssb	single-strand binding protein	single-stranded DNA binding	DNA replication	2.20946	0.956827
BB0078	bfrC	ferric siderophore receptor	receptor activity	transport	8.36949	4.84331
BB0079		conserved hypothetical protein		Conserved in organism other than E. coli	-2.17971	0.175037
BB0080		putative aldolase	aldolase activity	metabolism	-2.16535	0.206118
BB0081		putative exported protein		Periplasmic/ Exported/ Lipoprotein	-2.31349	0.213512
BB0082		GntR family regulatory proteins	transcription factor activity	Global Regulatory Functions	-2.19221	0.159178
BB0083		transcriptional regulator	transcription factor activity	Global Regulatory Functions	1.17645	0.611844
BB0084		putative chlorohydrolase	hydrolase activity		1.00487	NA
BB0085		putative exported protein		Periplasmic/ Exported/ Lipoprotein	-1.30904	0.305263
BB0086		putative glycosyl transferases	transferase activity	biosynthesis	1.407	0.93363
[truncated: 4,888 more rows]
